# Supplementary material for: Integrative Informatics Analysis of Transcriptome and Identification of Interacted Genes in the Glomeruli and Tubules in CKD
Source: Front Med (Lausanne). 2021 Feb 12;7:615306. doi: 10.3389/fmed.2020.615306 (PMC7906987; doi:10.3389/fmed.2020.615306)
Supplement: Supplementary file 1 [file Table_1.XLSX]

## Sheet: S. Table 1
S. Table 1. Sample sizes in publically available datasets
No	GEO	Sp.	Ref	Sample type	Disease	Sample Number(case vs ctrol)	Samples
1	GSE32591	hs	J Immunol. 2012	Glo & Tub BX	LN	Tub(32 vs 15), Glo(31 vs 14)	92
2	GSE37463	hs	J Immunol 2012	Glo & Tub BX	LN HN	Tub HN(20 vs 18), Glo HN(15 vs 27), Glo IgA(26 vs 27)	106
3	GSE47185	hs	Genome Res 2013	Glo & Tub BX	DN, FSGS, MN, MCD	Glo DN(14 vs 18) FSGS(23 vs 18) MN(21 vs 18) RN(23 vs 18), Tub DN(18 vs 15) FSGS(13 vs 15) MN(18 vs 15) RN(21 vs 15)	184
4	GSE30122	hs	Cell Rep 2015	Glo & Tub BX	DN	Glo DN 9, Glo CTRL 26, Tub DN 10, Tub CTRL 24	59
5	GSE35488	hs	PLoS One 2010	Tub BX	IgAN	25 vs 6	31
6	GSE3297	hs	Transplantation 2005	Tub BX	Laparoscopic Nephrectomy	6 vs 6	12
7	GSE20602	hs	Am J Pathol 2010	Glo BX	Nephrosclerosis	14 vs 4	18
8	GSE1009	hs	Am J Kidney Dis 2004	Glo BX	DN	3 vs 3	6
						In total	508

## Sheet: S. Table 2
								S. Table 2 - Meta_pvalue_adj_and_es_selected_FDR_corrected
Symbol	rawpval	adjpval	es_hedges_g_GSE1009	sd_g_GSE1009	es_hedges_g_GSE20602	sd_g_GSE20602	es_hedges_g_GSE30122_Glo	sd_g_GSE30122_Glo	es_hedges_g_GSE32591_Glo	sd_g_GSE32591_Glo	es_hedges_g_GSE37460_Glo_Hyp	sd_g_GSE37460_Glo_Hyp	es_hedges_g_GSE37460_Glo_IgA	sd_g_GSE37460_Glo_IgA	es_hedges_g_GSE47185_DN	sd_g_GSE47185_DN	es_hedges_g_GSE47185_FSGS	sd_g_GSE47185_FSGS	es_hedges_g_GSE47185_MN	sd_g_GSE47185_MN	es_hedges_g_GSE47185_RN	sd_g_GSE47185_RN	es_hedges_g_GSE68125_Glo_FSGS	sd_g_GSE68125_Glo_FSGS	es_hedges_g_GSE68125_Glo_MN	sd_g_GSE68125_Glo_MN	es_hedges_g_meta	g_sd_meta	z_score	pvalue	p.adj
NR3C2	0	0	-0.492505	0.828782	0.419156	0.571235	-2.80547	0.511869	-1.50286	0.356691	-2.36429	0.542433	-2.06544	0.45541	-1.79326	0.439932	-0.606775	0.339101	-0.799835	0.350957	-1.15648	0.357412	-1.20638	0.444885	-2.38872	0.617027	-1.38982	0.253495	-5.48262	4.19081e-08	4.76627e-05
GHR	0	0	-1.92922	0.988344	0.943199	0.588337	-2.92833	0.521607	-1.38031	0.351266	-2.51962	0.55681	-2.15306	0.461013	-1.62193	0.428312	-0.492124	0.336648	-0.937256	0.355649	-1.02047	0.351919	-1.28365	0.449024	-1.41383	0.527018	-1.36323	0.271529	-5.02057	5.1519e-07	0.000157969
PLCE1	0	0	-13.146	3.88177	0.112444	0.328455	-3.05372	0.316073	-1.5906	0.360803	-1.33151	0.463372	-1.37212	0.417489	-0.928347	0.391094	-0.198946	0.332665	0.0639804	0.338146	-0.598448	0.338906	-0.666282	0.422459	-0.449785	0.477328	-1.33802	0.450696	-2.96879	0.00298972	0.0426764
MME	0	0	-6.84764	2.13873	0.32683	0.40313	-3.03183	0.37802	-1.38702	0.351553	-1.29865	0.461425	-1.49582	0.423349	-1.3028	0.409095	-0.779616	0.343718	-0.646511	0.346541	-0.967335	0.349939	-0.646345	0.421863	-0.916434	0.495531	-1.31259	0.327151	-4.0122	6.01552e-05	0.00395944
DOCK1	0	0	-2.0671	1.01131	-0.661766	0.577575	-1.25777	0.414937	-1.83609	0.373259	-2.29303	0.536021	-2.68467	0.498248	-1.93166	0.44992	-0.0540858	0.331939	-0.479927	0.34276	-1.28279	0.363038	-0.986933	0.434357	-0.894423	0.494413	-1.30083	0.232897	-5.58545	2.331e-08	4.76627e-05
PRKAR2B	0	0	-3.40347	1.27749	0.0386834	0.566983	-4.71557	0.683548	-1.17135	0.342917	-1.31558	0.462423	-1.48557	0.422847	-1.41293	0.41535	-0.275606	0.333383	-0.231862	0.339164	-0.122126	0.332176	-0.726978	0.42438	-1.97009	0.574487	-1.27364	0.349427	-3.64496	0.000267438	0.0105858
DPP6	0	0	-2.09225	0.804392	0.941377	0.588256	-4.09969	0.624243	-1.27611	0.346957	-2.20266	0.528067	-1.31986	0.415142	-1.33891	0.4111	-0.494755	0.336698	-0.387814	0.341137	-0.645139	0.340031	-1.16673	0.442846	-1.74013	0.553475	-1.26447	0.31579	-4.00414	6.22443e-05	0.0040276
KBTBD11	0	0	-6.43775	2.02987	-0.653589	0.577317	-3.60029	0.578572	-1.32098	0.348778	-0.962614	0.44394	-1.01794	0.403162	-1.31655	0.409854	-0.447374	0.335825	-0.410762	0.34151	-0.994178	0.350927	-0.520441	0.418501	-0.818766	0.490758	-1.26389	0.318127	-3.9729	7.10028e-05	0.00439834
AIF1	0	0	-0.805136	0.821362	-0.240581	0.300743	-2.11403	0.244774	-1.393	0.35181	-3.00192	0.604581	-2.26644	0.468499	-1.59945	0.426852	-0.0554659	0.331942	-0.717612	0.34848	-0.787884	0.343966	-0.868453	0.24797	-1.64835	0.315152	-1.25109	0.242307	-5.16323	2.42725e-07	0.000116962
NPHS1	0	0	-4.93074	1.64094	0.528764	0.573755	-4.77437	0.689355	-1.16047	0.342515	-1.2095	0.456349	-1.1143	0.406686	-1.43807	0.416835	-0.10682	0.332107	-0.277639	0.339641	-0.685532	0.34107	-0.788123	0.426473	-0.830067	0.491285	-1.2223	0.369349	-3.30935	0.000935125	0.0204418
GULP1	0	0	-4.60921	1.56111	0.233178	0.301044	-1.57174	0.227838	-1.15202	0.342205	-0.900339	0.441209	-1.79953	0.43946	-1.1991	0.403591	-0.602083	0.338991	-0.47058	0.34258	-1.22067	0.360209	-1.31362	0.450688	-2.31958	0.609655	-1.19529	0.250433	-4.77287	1.8162e-06	0.000372758
TSPYL5	0	0	-1.74972	0.960101	0.535339	0.573925	-3.08606	0.534441	-1.35835	0.350334	-1.05085	0.448089	-1.60501	0.428867	-2.38121	0.485651	-0.65733	0.340338	-0.717062	0.348464	-1.17063	0.358017	-0.734363	0.424624	-0.383931	0.475728	-1.16824	0.254094	-4.59767	4.27235e-06	0.00069633
LOX	0	0	-4.03518	1.42252	0.721853	0.340972	-2.06732	0.307186	-1.37776	0.351157	-1.476	0.472403	-1.802	0.4396	-0.951673	0.392059	-0.691506	0.341228	-0.45022	0.3422	-0.468755	0.336208	-0.935711	0.432172	-2.18768	0.595957	-1.15478	0.284383	-4.06064	4.89376e-05	0.00356826
CA2	0	0	-0.915951	0.858243	-0.897355	0.586342	0.0914374	0.386901	-1.15254	0.342224	-1.16019	0.453674	-1.37333	0.417544	-2.14068	0.465944	-0.606503	0.339094	-1.20619	0.366732	-1.20191	0.359378	-1.02362	0.435987	-2.33407	0.61119	-1.11805	0.190655	-5.86426	4.51148e-09	4.43679e-05
MAGI2	0	0	-1.82246	0.971311	0.626189	0.410261	-3.25648	0.395276	-1.83999	0.373468	-2.3937	0.545113	-1.611	0.429179	-1.3958	0.41435	0.11503	0.332143	-0.0325136	0.338083	-0.636482	0.339817	-0.867607	0.42943	-0.35945	0.475196	-1.08706	0.334067	-3.25401	0.00113788	0.0233973
TACC2	0	0	-1.31879	0.900889	0.80005	0.411973	-3.30102	0.392122	-1.6362	0.363012	-2.5802	0.56256	-2.03417	0.453452	-1.90431	0.447905	-0.220019	0.332839	-0.627712	0.346061	-0.594618	0.338817	-0.018276	0.294358	0.00477393	0.33859	-1.08253	0.350707	-3.0867	0.00202389	0.0329865
FAM20B	0	0	-3.70622	1.34586	0.114135	0.401426	-2.34318	0.344903	-1.75614	0.369054	-0.868286	0.439869	-1.04423	0.404095	-1.5112	0.421271	-0.55809	0.337999	-0.321279	0.340175	-0.889666	0.347217	-0.931762	0.432007	-0.62444	0.482756	-1.08024	0.240348	-4.49448	6.97409e-06	0.000959758
DDX42	0	0	-0.761202	0.845549	0.640832	0.576919	-1.97954	0.453379	-1.20547	0.3442	-1.98699	0.509932	-1.79916	0.439438	-1.01796	0.394919	-0.144086	0.332292	-0.563456	0.344522	-0.694413	0.341306	-1.16811	0.442916	-2.6281	0.643491	-1.07982	0.24259	-4.45122	8.53829e-06	0.00110035
FYN	0	0	-1.75571	0.530608	0.768426	0.335955	-3.60431	0.344354	-1.29079	0.347547	-1.78307	0.493977	-1.63132	0.430243	-1.14884	0.401062	-0.0781715	0.332002	-0.258689	0.339434	-0.311856	0.333803	-0.698377	0.423455	-1.11663	0.506811	-1.05778	0.338003	-3.1295	0.00175104	0.0299025
NEBL	0	0	-1.41705	0.504595	0.160398	0.25879	-1.90569	0.213143	-1.51472	0.357236	-1.3922	0.467073	-1.70981	0.434455	-1.61367	0.427774	-0.802016	0.344396	-0.291416	0.339802	-1.033	0.3524	-0.810643	0.427284	-0.416677	0.476492	-1.05075	0.202819	-5.18075	2.20993e-07	0.00011133
TNNT2	0	0	-3.20862	1.23475	0.117773	0.567286	-3.77445	0.594217	-1.41852	0.352917	-0.825396	0.438145	-0.901726	0.399301	-1.49837	0.420481	-0.387014	0.334837	-0.591159	0.345166	-0.596728	0.338866	-0.605991	0.42071	-0.250508	0.47325	-1.04907	0.284446	-3.68811	0.000225928	0.00959372
LPL	0	0	-4.12261	1.44326	-0.0792182	0.402182	-2.45105	0.346761	-1.25816	0.346244	-1.04384	0.447748	-1.34834	0.416412	-1.17247	0.40224	-1.04178	0.35274	-1.0781	0.361149	-0.159405	0.332384	0.0573731	0.412308	-0.428649	0.476787	-1.03875	0.258845	-4.01303	5.99442e-05	0.00395944
KANK1	0	0	-5.60175	1.81153	-1.21661	0.394336	-0.425885	0.243346	-1.56849	0.359749	-1.65561	0.484647	-1.37884	0.417796	-1.13078	0.400176	-0.336406	0.334117	-0.100345	0.338268	-0.636261	0.339811	-1.00348	0.435086	-0.819507	0.490793	-1.03737	0.246259	-4.21253	2.5253e-05	0.00238352
NDN	0	0	-1.6353	0.943141	1.72523	0.635694	-3.58758	0.577443	-0.953808	0.33551	-1.69379	0.487388	-1.7385	0.436034	-1.44839	0.417451	-0.438593	0.335673	-0.498046	0.343119	-0.841902	0.345646	-0.918054	0.431443	-0.560115	0.480559	-1.03334	0.312168	-3.3102	0.000932306	0.0204204
TSPYL4	4.93605e-12	1.75331e-10	-5.14527	1.69494	-0.322404	0.569487	-3.4924	0.569046	0.0582693	0.320493	-1.595	0.480394	-1.63794	0.430593	-1.14236	0.400743	-0.147053	0.332309	-0.275917	0.339622	-0.511586	0.337029	-0.155952	0.412798	-0.4611	0.477628	-1.03123	0.337321	-3.05711	0.00223483	0.0354034
PDK2	0	0	-1.07797	0.6568	-1.50143	0.438259	0.921485	0.290256	-2.66808	0.424329	-1.945	0.506548	-2.0318	0.453304	-1.10445	0.398907	0.0877646	0.332034	-0.574128	0.344766	-0.926586	0.348485	-0.515835	0.418392	-1.59623	0.541293	-1.02996	0.303023	-3.39894	0.000676477	0.0173551
CYP27B1	0	0	0.295589	0.820943	-1.92085	0.65109	-0.28224	0.388215	-1.62475	0.362453	-2.3111	0.537636	-2.91894	0.516222	-0.74164	0.384159	-0.446049	0.335802	-0.457334	0.342331	-0.630981	0.339682	-0.361524	0.415269	-1.29344	0.518357	-1.02842	0.255991	-4.01742	5.88381e-05	0.00392833
ENPEP	0	0	-3.41956	1.28106	0.950356	0.417221	-1.43247	0.299457	-0.804222	0.331223	-0.814162	0.437707	-1.37485	0.417614	-1.67687	0.431945	-1.02797	0.352206	-1.06807	0.360735	-0.921424	0.348305	-0.942422	0.432452	-1.05074	0.502882	-1.01793	0.224371	-4.53681	5.71117e-06	0.000855363
CCBL1	0	0	-1.89919	0.706512	0.506904	0.573207	-2.25101	0.471125	-1.8591	0.374495	-1.88776	0.502016	-1.55141	0.426119	-0.864589	0.388566	0.166101	0.332427	-1.04994	0.359995	-0.272482	0.333349	-0.266375	0.413883	-1.36071	0.523119	-1.01624	0.256313	-3.96483	7.3448e-05	0.00442404
DAPK1	0	0	-2.4203	1.07463	-0.655592	0.410268	-0.638602	0.291772	-1.62411	0.362422	-2.10518	0.519718	-2.67284	0.497364	-0.795042	0.385997	0.077231	0.331999	-0.664249	0.347007	-0.056907	0.331945	-0.743698	0.424936	-1.12791	0.507505	-1.00408	0.241349	-4.16029	3.17837e-05	0.00266863
PTPRD	2.22045e-16	2.10645e-14	-2.69675	0.717278	0.212597	0.331904	-1.38004	0.243516	-1.32511	0.348948	-2.43928	0.549307	-1.97288	0.449675	-0.765111	0.384952	-0.444434	0.335774	0.239103	0.339234	-1.10116	0.355105	-0.928	0.431852	-0.286936	0.473824	-1.00196	0.25494	-3.93016	8.48889e-05	0.00484961
ZCCHC11	0	0	-2.22067	1.03808	0.291515	0.403057	-0.026244	0.275266	-1.40884	0.352495	-1.93883	0.506055	-2.52368	0.486421	-1.05188	0.396449	-0.54571	0.337733	-0.617382	0.345803	-0.901052	0.347603	-1.10972	0.440019	-1.11335	0.50661	-0.992046	0.231693	-4.28173	1.85449e-05	0.00192087
FAM134B	0	0	-0.883085	0.855367	-0.278683	0.403513	-3.19839	0.392016	-1.33999	0.349565	-0.350966	0.424669	-0.769162	0.39543	-1.39957	0.414569	-0.438729	0.335675	-0.477052	0.342705	-1.23221	0.360726	-0.452656	0.416983	-0.929872	0.496226	-0.98272	0.23765	-4.13516	3.54707e-05	0.00285634
WT1	0	0	-1.72862	0.709189	0.389336	0.404104	-2.33185	0.339289	-0.709248	0.328856	-1.47774	0.472516	-1.79157	0.439007	-1.63726	0.429316	-0.332909	0.334071	-0.179796	0.338725	-0.9675	0.349945	-0.519351	0.418475	-0.873738	0.493385	-0.981413	0.233793	-4.19779	2.69538e-05	0.00238863
EHBP1	3.73035e-14	2.16555e-12	-4.42726	1.51659	-0.440895	0.405233	-1.04799	0.301176	-1.33053	0.349172	-1.33721	0.463714	-1.17902	0.409213	-1.21778	0.404554	-0.0878096	0.332034	-0.322216	0.340188	-0.405937	0.335132	-0.949417	0.432746	-1.74902	0.554253	-0.979773	0.218181	-4.49064	7.10098e-06	0.000959758
BST1	0	0	-1.71422	0.954749	0.0679123	0.56706	-2.74747	0.507356	-1.37104	0.350871	-1.08021	0.449541	-1.4294	0.42015	-1.69578	0.433216	-0.334119	0.334087	-0.744864	0.349273	-0.783076	0.343822	-0.0714222	0.41235	-0.297041	0.473997	-0.978052	0.224832	-4.35015	1.36044e-05	0.00153855
SIRPA	0	0	-1.05327	0.871272	-0.941588	0.301249	-0.695106	0.210851	-1.47241	0.355308	-1.80047	0.495291	-1.8736	0.443738	-1.67605	0.431889	-0.191209	0.332605	-0.672879	0.347238	-0.194525	0.33263	-0.389272	0.415751	-1.67905	0.54821	-0.965221	0.178225	-5.41573	6.10376e-08	5.63734e-05
SLC7A8	2.44249e-15	1.90001e-13	-1.60342	0.93857	-1.23985	0.283384	0.0225241	0.176332	-1.78548	0.370581	-1.99859	0.510875	-1.7553	0.436968	-0.965113	0.392625	-0.0914883	0.332047	-0.93557	0.355588	-0.541323	0.33764	-0.580556	0.420019	-1.45346	0.530004	-0.961497	0.207825	-4.62647	3.71959e-06	0.000624609
GYG2	2.22045e-16	2.10645e-14	-0.78295	0.847202	-0.28774	0.351635	-0.324637	0.231048	-2.33991	0.40273	-2.65839	0.570095	-2.98899	0.521759	-1.13129	0.400201	-0.285045	0.333488	-0.807016	0.351185	-0.105944	0.332103	-0.0137198	0.412236	-0.456914	0.477516	-0.959775	0.287765	-3.33527	0.000852166	0.0194333
PAPSS1	2.44249e-15	1.90001e-13	-1.87742	0.979995	0.890443	0.586049	-2.07036	0.459137	-0.348025	0.322483	-1.30758	0.46195	-1.96974	0.449483	-1.79555	0.440092	-0.450194	0.335875	-0.634443	0.346231	-0.764154	0.343261	-0.580626	0.420021	-1.08911	0.505145	-0.959536	0.232181	-4.13271	3.58512e-05	0.00285634
CTNNBIP1	3.77476e-15	2.82345e-13	-2.36026	1.06344	-0.0354581	0.566978	-2.97731	0.525554	-1.4495	0.354283	-1.90421	0.503309	-1.62859	0.430099	-1.15087	0.401163	-0.0656848	0.331966	-0.193378	0.338829	-0.797449	0.344256	0.208452	0.413244	0.0243223	0.471422	-0.958638	0.285037	-3.36321	0.000770414	0.0182308
POLD3	4.44089e-16	3.97077e-14	-0.219629	0.818954	-1.42036	0.614385	0.0937141	0.386908	-0.894435	0.333728	-2.82631	0.586681	-1.92095	0.446541	-1.08765	0.39811	-0.265947	0.33328	-1.01826	0.358729	-1.17466	0.358191	-0.699353	0.423486	-0.362622	0.475263	-0.949634	0.21794	-4.35732	1.31667e-05	0.0015044
B3GALT2	0	0	0.271458	0.820248	-0.0305376	0.401081	-4.11226	0.442262	-0.925528	0.334648	-0.728802	0.434561	-0.923688	0.399998	-1.24474	0.405966	-0.823455	0.345061	-0.546752	0.344148	-0.744999	0.342707	-0.441106	0.416745	-0.898397	0.494613	-0.94594	0.29703	-3.18466	0.00144926	0.0269276
GOLGB1	4.88498e-15	3.58493e-13	-1.00303	0.866317	-0.0608388	0.401252	-2.71552	0.357499	-2.00204	0.382421	-1.56229	0.478149	-1.87644	0.443904	-0.636433	0.380892	0.362666	0.334478	-0.269041	0.339545	-0.362006	0.334469	-0.483995	0.41766	-0.890295	0.494206	-0.942333	0.278082	-3.38869	0.000702279	0.0176094
ZNF609	8.88178e-16	7.42918e-14	-1.08712	0.87473	-0.60397	0.349232	-0.409119	0.229329	-2.04362	0.384804	-2.1449	0.52309	-2.18728	0.463244	-1.16356	0.401793	-0.117222	0.332153	-0.652901	0.346708	-0.268873	0.333311	-0.581358	0.420041	-0.904061	0.4949	-0.938726	0.211638	-4.43553	9.18469e-06	0.00115675
HTRA1	5.4925e-12	1.86577e-10	-2.85189	0.82062	0.149408	0.567493	-3.23349	0.546751	-1.17671	0.343117	-1.46753	0.471853	-1.2689	0.41293	-0.772289	0.385199	0.00757685	0.331882	-0.231504	0.339161	-0.129145	0.332211	-0.543789	0.419072	-0.697979	0.485546	-0.937923	0.278872	-3.36327	0.000770242	0.0182308
R3HDM2	1.06926e-11	3.36751e-10	-2.52936	1.09536	-2.46709	0.700356	-0.845119	0.39972	-0.178527	0.320975	-1.95389	0.50726	-1.88266	0.44427	-0.815802	0.386743	0.0343625	0.331904	-0.418684	0.341644	-0.83109	0.345302	-0.293025	0.414229	-0.941816	0.496852	-0.937331	0.231205	-4.05411	5.03255e-05	0.00357435
PRKG1	6.66134e-16	5.82231e-14	-1.13696	0.879994	-1.38335	0.483432	-0.579434	0.285406	-0.661037	0.327762	-1.81909	0.496706	-1.84272	0.441939	-1.40824	0.415075	-0.600488	0.338954	-0.0432227	0.3381	-0.876026	0.34676	-1.04817	0.437107	-0.696833	0.4855	-0.935778	0.183853	-5.08982	3.58396e-07	0.000129747
FGFR2	0	0	-0.178382	0.360149	-0.663646	0.187769	0.0152218	0.125868	-2.39907	0.406496	-1.41493	0.468494	-1.71556	0.434771	-1.49443	0.420239	-0.27922	0.333423	-1.17276	0.365223	-1.30217	0.363945	-0.515168	0.418376	-1.15005	0.508883	-0.931527	0.218792	-4.25759	2.06643e-05	0.00206326
SPTB	2.22045e-16	2.10645e-14	0.0159785	0.489302	-0.40883	0.404944	-1.67714	0.308031	-2.46548	0.410792	-2.2252	0.530032	-2.13902	0.460104	-1.43764	0.416809	0.195361	0.332637	-0.155629	0.338559	-0.238573	0.333007	-0.403773	0.416017	-0.435926	0.476971	-0.927582	0.276859	-3.35038	0.000807009	0.0187115
NEDD9	2.22045e-16	2.10645e-14	-1.66428	0.947357	1.1592	0.423558	-2.01573	0.331886	-1.22449	0.344929	-2.02307	0.512879	-3.16031	0.535597	-1.22076	0.404709	-0.376194	0.334675	-0.320385	0.340164	-0.475703	0.336337	-0.204545	0.413206	-0.0388054	0.471449	-0.924838	0.319541	-2.89428	0.00380035	0.0498547
FAM98A	3.95239e-14	2.27746e-12	-2.99443	1.18907	0.964652	0.589302	-3.00495	0.527796	-0.533125	0.32522	-1.21955	0.456906	-1.50323	0.423713	-0.932795	0.391276	-0.568697	0.338231	-0.603314	0.345458	-0.617392	0.339353	-0.672978	0.422663	-0.466396	0.47777	-0.923403	0.263674	-3.50206	0.000461675	0.0139421
CALCOCO1	3.33067e-15	2.51546e-13	-0.632396	0.836656	-0.707541	0.579081	-1.23854	0.41411	-2.78422	0.432363	-1.34344	0.464089	-1.63102	0.430227	-0.628447	0.380663	0.00438264	0.331881	-0.283504	0.339709	-0.378382	0.334707	-0.458833	0.417113	-1.25584	0.515782	-0.917324	0.226313	-4.05335	5.04889e-05	0.00357435
SLC9A3R1	3.10862e-15	2.37078e-13	-0.352022	0.822796	-1.86834	0.646833	0.0680136	0.386832	-2.49836	0.412946	-1.87541	0.501051	-1.5366	0.425372	-1.03906	0.395866	-0.150418	0.332329	-0.467681	0.342525	-0.884854	0.347055	-0.0104587	0.412234	-0.67509	0.484646	-0.913285	0.240938	-3.79054	0.000150319	0.00730694
HOXD1	0	0	-5.92054	1.89413	0.249486	0.448437	-0.407485	0.315707	-1.50166	0.356636	-0.69677	0.433465	-1.13015	0.407293	-1.33498	0.41088	-0.380829	0.334744	-1.0364	0.35945	-1.58979	0.378683	-0.095305	0.412443	-0.109977	0.471761	-0.907631	0.276918	-3.27762	0.00104686	0.0221121
PCMTD2	2.66454e-15	2.05222e-13	-1.41154	0.912526	-0.442036	0.571713	-2.67404	0.501719	-1.37969	0.35124	-0.781874	0.436479	-0.952142	0.400923	-1.68273	0.432337	-0.263556	0.333255	-0.686859	0.347618	-0.776585	0.343628	-0.228099	0.240902	-0.6037	0.28052	-0.900825	0.192481	-4.68006	2.86787e-06	0.000529743
GPRASP1	4.44089e-16	3.97077e-14	0.438963	0.826271	-0.443298	0.571741	-1.93325	0.450516	-0.66541	0.327859	-1.37385	0.46594	-1.48679	0.422907	-1.62924	0.42879	-0.0340023	0.331904	-1.01605	0.358642	-1.21166	0.359809	-0.248863	0.413673	-0.769481	0.488538	-0.900082	0.190697	-4.71995	2.35904e-06	0.000449875
ARHGEF10	0	0	-1.01217	0.867203	0.565872	0.415672	-2.00913	0.349324	-1.07458	0.339455	-1.20712	0.456218	-1.27008	0.41298	-1.87745	0.445946	-0.440277	0.335702	-1.08323	0.361362	-0.745277	0.342715	-0.446304	0.416851	-0.141611	0.471995	-0.899502	0.208741	-4.30917	1.63865e-05	0.00176322
MTMR3	8.01474e-11	2.03747e-09	-3.30762	1.25633	-1.21369	0.358282	0.172217	0.231935	-1.62075	0.362259	-1.86223	0.500026	-2.23595	0.46646	-0.868643	0.388722	-0.245677	0.333075	-0.061965	0.338141	-0.168678	0.332444	-0.838569	0.42832	-0.322458	0.474458	-0.89565	0.260859	-3.43346	0.000595922	0.0160464
RDX	1.55431e-15	1.24649e-13	-2.36842	0.768518	0.192173	0.328613	-1.59012	0.253468	-1.44829	0.354229	-1.39114	0.467008	-1.54476	0.425783	-0.972813	0.392953	-0.42181	0.335389	-0.407299	0.341452	-0.408942	0.33518	-0.63354	0.421489	-0.428202	0.476776	-0.893836	0.197652	-4.52228	6.11778e-06	0.000892192
ODC1	8.71125e-12	2.8002e-10	-2.65574	0.817463	0.0934895	0.567161	-0.627615	0.393954	-1.23935	0.345505	-1.66457	0.485286	-1.84585	0.442119	-1.0962	0.398514	0.0086155	0.331882	-0.582839	0.344969	0.126388	0.332197	-0.937966	0.432266	-1.28567	0.51782	-0.89152	0.224515	-3.97088	7.16082e-05	0.00439834
EFEMP1	2.33147e-14	1.4394e-12	-0.917521	0.858382	0.46569	0.405008	-2.93391	0.371412	-0.293303	0.321891	-0.98607	0.445011	-1.39839	0.418698	-1.02629	0.395291	-0.606488	0.339094	-0.192539	0.338822	-0.702608	0.341527	-0.995432	0.43473	-1.19383	0.511675	-0.884858	0.246425	-3.59078	0.000329692	0.0117009
GSTA4	2.22045e-14	1.38183e-12	-2.47764	1.08546	1.01444	0.59162	-1.81823	0.443622	-0.583018	0.326149	-0.975855	0.444542	-1.4885	0.42299	-1.52032	0.421837	-0.637465	0.339841	-0.911334	0.354712	-1.09104	0.354694	-0.433817	0.416598	-0.149104	0.472059	-0.882684	0.21795	-4.04993	5.12319e-05	0.00357435
PTPRO	0	0	-4.6025	1.17719	-0.646056	0.445895	-1.26482	0.307588	-1.18463	0.343413	0.198762	0.422612	-0.802564	0.396351	-1.04326	0.396056	-0.955374	0.349506	-0.551614	0.344255	-1.09396	0.354812	-0.441079	0.416745	0.0765941	0.471577	-0.878835	0.238694	-3.68185	0.000231548	0.00979484
CACNB2	0	0	-1.81715	0.746104	0.191881	0.340834	-1.12804	0.262312	-2.18429	0.393114	-1.20557	0.456133	-1.67474	0.432554	-1.39078	0.414059	-0.385287	0.334811	0.0579601	0.338131	-1.702	0.385046	-0.268405	0.413908	0.660389	0.484083	-0.877565	0.259629	-3.38008	0.00072465	0.0178473
HRSP12	9.32587e-15	6.30835e-13	0.452939	0.8269	-2.09477	0.665822	-1.3673	0.419857	-1.18247	0.343332	-1.62549	0.482518	-1.3667	0.417242	-0.495795	0.377271	0.15996	0.332388	-0.270796	0.339565	-0.925574	0.34845	-0.679352	0.422859	-1.44958	0.529708	-0.87688	0.200289	-4.37808	1.19728e-05	0.00141165
SNTA1	5.41789e-14	3.03207e-12	-0.902953	0.857094	-0.833489	0.583717	-0.499961	0.391336	-1.61893	0.36217	-2.05552	0.51556	-1.71192	0.434571	-1.1588	0.401556	0.0163195	0.331886	-0.446688	0.342136	-0.667291	0.340593	-0.218108	0.413339	-0.978482	0.498816	-0.87679	0.188233	-4.65801	3.19275e-06	0.000552895
NFASC	5.71099e-13	2.53862e-11	-3.44242	0.747678	-0.277413	0.403816	-1.6534	0.319365	-1.6958	0.365974	-1.41844	0.468715	-1.89531	0.445017	-0.518982	0.377808	-0.147623	0.332313	0.286765	0.339747	-0.15678	0.332368	-0.585867	0.420161	0.314244	0.474305	-0.869706	0.28677	-3.03276	0.00242326	0.037198
GK	2.54685e-13	1.23056e-11	-0.00254091	0.580925	-2.24811	0.306368	0.411421	0.175389	-1.18269	0.34334	-1.68947	0.487075	-1.63112	0.430233	-0.82935	0.387239	-0.150368	0.332329	-0.35737	0.340675	-0.894575	0.347383	-0.614708	0.420953	-1.62475	0.543645	-0.86324	0.254301	-3.39456	0.000687386	0.0174114
PEX19	1.33227e-15	1.09092e-13	-1.09574	0.875626	0.794944	0.417534	-0.981039	0.314187	-2.54151	0.415798	-2.04321	0.51454	-2.41608	0.478773	-0.9121	0.390434	-0.0416033	0.331915	-0.336449	0.340379	-0.522234	0.337244	-0.53454	0.418843	-0.0128952	0.471409	-0.856788	0.288041	-2.97454	0.0029343	0.0421801
SNX27	5.79381e-12	1.95108e-10	-0.80641	0.849034	-1.92625	0.462592	0.225956	0.275119	-1.20227	0.344079	-2.00694	0.511557	-2.13515	0.459854	-0.800356	0.386186	-0.361811	0.334466	-0.219203	0.339047	-0.508555	0.336969	-0.550076	0.41923	-0.814595	0.490566	-0.856756	0.220164	-3.89144	9.96524e-05	0.00538755
CTNND1	1.88738e-14	1.20344e-12	0.175534	0.587517	-0.649993	0.34785	-0.590328	0.242868	-1.23712	0.345419	-1.4512	0.4708	-1.28335	0.413549	-1.52561	0.422166	-0.587284	0.338649	-1.00928	0.358376	-0.737658	0.342498	-0.721788	0.424209	-0.588188	0.48149	-0.854775	0.177899	-4.80483	1.54884e-06	0.000323884
SALL2	1.04361e-14	6.99848e-13	0.832839	0.851157	-0.156628	0.567547	-1.64465	0.433836	-0.738811	0.329563	-2.38584	0.544395	-2.53014	0.486887	-0.661352	0.381623	0.0634499	0.331961	-0.794157	0.350778	-0.676613	0.340835	-0.560763	0.419502	-0.805777	0.490161	-0.853871	0.248511	-3.43594	0.000590499	0.0160404
JARID2	7.07212e-12	2.29225e-10	-1.03285	0.869233	-0.257245	0.412546	-1.60652	0.311268	0.237731	0.321392	-2.50717	0.555639	-1.24026	0.411719	-1.68797	0.432689	-0.242837	0.333048	-0.910983	0.3547	-0.744082	0.34268	-0.259217	0.413796	-0.458699	0.477563	-0.847605	0.220397	-3.84581	0.000120153	0.0062519
ZC3H7B	2.22045e-16	2.10645e-14	0.253389	0.819767	-1.12424	0.270181	-0.00712392	0.174963	-1.49875	0.356503	-1.65876	0.484871	-2.02158	0.452669	-1.45274	0.417711	-0.618598	0.339382	-0.49291	0.343016	-0.803915	0.344454	-0.439906	0.416721	-0.683479	0.484973	-0.847105	0.192036	-4.41118	1.02807e-05	0.00128023
LANCL1	9.32587e-15	6.30835e-13	-2.73886	1.13656	0.485782	0.410821	-1.42264	0.303079	-1.75645	0.36907	-1.19345	0.455468	-1.47606	0.422385	-1.12794	0.400038	-0.386481	0.334829	-0.493414	0.343026	-0.802325	0.344405	-0.214326	0.413301	0.0688153	0.471544	-0.845899	0.222562	-3.80073	0.000144273	0.00710656
AFM	3.47056e-13	1.6326e-11	0.620387	0.835907	-2.12121	0.668143	-0.898437	0.401378	-0.780069	0.330595	-1.55249	0.477484	-1.35286	0.416615	-0.45427	0.376368	0.20596	0.332721	-0.356757	0.340666	-1.01416	0.351679	-0.696669	0.423401	-2.19036	0.596231	-0.844356	0.216027	-3.90857	9.28459e-05	0.00514505
ALDH3A2	1.52967e-12	6.10219e-11	-0.319626	0.821693	-1.86408	0.373694	-0.0219425	0.228983	-0.796135	0.331011	-1.95846	0.507627	-1.52834	0.424959	-0.503285	0.377442	0.316792	0.333864	-0.632321	0.346178	-1.2715	0.362515	-0.475252	0.417466	-1.65881	0.546495	-0.843425	0.219097	-3.84955	0.000118335	0.00618634
BMPR1A	9.10383e-15	6.26714e-13	-1.16976	0.883569	0.82579	0.415096	-1.82795	0.318056	-0.8972	0.333809	-1.84099	0.498384	-2.02572	0.452926	-0.973648	0.392988	-0.45101	0.335889	-0.0943433	0.338244	-0.921608	0.348311	-0.660513	0.422285	-0.308479	0.4742	-0.843326	0.235265	-3.58457	0.000337631	0.0117009
AKAP9	3.13083e-14	1.84505e-12	-1.35594	0.905473	-0.674487	0.348046	-0.145317	0.227109	-0.975337	0.336182	-1.72836	0.48991	-2.28554	0.469786	-0.999789	0.394118	-0.106722	0.332107	-0.431928	0.341873	-0.674388	0.340777	-0.589835	0.420268	-1.59851	0.54148	-0.840964	0.188405	-4.46359	8.0599e-06	0.00106343
ARID5B	5.12279e-12	1.79505e-10	-1.35418	0.905254	-0.772406	0.581379	-0.290121	0.388298	-1.64324	0.363358	-1.82451	0.49712	-2.50781	0.48528	-0.0574457	0.371688	-0.257362	0.333191	-0.222808	0.33908	0.0110635	0.331883	-0.606698	0.420729	-1.37899	0.524447	-0.837697	0.237247	-3.53091	0.00041413	0.0133814
FBXL5	5.41789e-14	3.03207e-12	-0.713255	0.842058	0.431719	0.412873	-0.259908	0.275898	-1.51634	0.357311	-1.73236	0.490204	-1.6463	0.431035	-1.61279	0.427717	-0.662918	0.340481	-0.924723	0.355193	-0.920689	0.348279	-0.144424	0.412718	-0.591059	0.481587	-0.837177	0.194867	-4.29615	1.73786e-05	0.00185199
LRRTM2	1.0261e-10	2.53399e-09	0.297786	0.821009	-3.36417	0.797375	-0.105759	0.386953	-0.423965	0.323469	-2.17771	0.525907	-2.35088	0.474243	-1.1285	0.400065	-0.071612	0.331983	-0.282323	0.339695	-0.655016	0.34028	-0.347939	0.415045	-0.233633	0.47301	-0.837066	0.281695	-2.97153	0.00296321	0.0425393
RYR3	4.84102e-12	1.73347e-10	-2.42702	1.07589	0.40174	0.570887	-2.05061	0.457869	-0.460822	0.324017	-1.32239	0.462828	-1.68634	0.43318	-1.09241	0.398335	0.0096904	0.331883	-0.22631	0.339112	-0.365019	0.334512	-1.14969	0.441988	-0.775668	0.48881	-0.835905	0.222883	-3.75043	0.000176533	0.0081378
KCTD2	8.39329e-14	4.50285e-12	-0.791269	0.847846	0.184586	0.401609	-1.59564	0.306523	-1.72335	0.367369	-2.0842	0.517953	-2.06715	0.455518	-1.08435	0.397955	-0.0758362	0.331995	-0.594752	0.345252	-0.340034	0.334165	0.193126	0.4131	-0.132416	0.471921	-0.829386	0.245198	-3.38252	0.000718249	0.0178084
ARHGEF18	1.65479e-10	3.91265e-09	-5.40469	1.76093	0.941786	0.588274	-1.2845	0.416105	-1.23723	0.345423	-1.16675	0.454025	-1.23953	0.411688	-0.792038	0.38589	-0.12201	0.332176	-0.539119	0.34398	-0.477129	0.336363	-0.588355	0.420228	-0.655904	0.483914	-0.825898	0.265148	-3.11485	0.00184037	0.0309042
CIRBP	1.46936e-11	4.51784e-10	-2.8861	1.16653	-0.269932	0.403487	-1.16831	0.294467	-1.0211	0.337656	-1.20956	0.456352	-1.15365	0.408207	-0.577253	0.379263	0.0822705	0.332015	-0.630303	0.346126	-0.719861	0.341999	-0.80949	0.427242	-1.04819	0.502734	-0.822924	0.182193	-4.51677	6.27908e-06	0.000892192
FBXO21	6.99329e-12	2.28139e-10	-1.3009	0.567805	-0.613141	0.33836	-1.8814	0.260681	-1.3102	0.348335	-0.437476	0.426339	-0.868157	0.398266	-1.15423	0.401329	-0.306539	0.333738	-0.299979	0.339905	-0.531017	0.337424	-0.511441	0.418288	-0.314868	0.474317	-0.821351	0.176302	-4.65878	3.18087e-06	0.000552895
WDFY3	1.73417e-13	8.70329e-12	-0.679836	0.839751	-0.933647	0.34406	-0.319267	0.228002	-0.356277	0.322581	-1.77011	0.493006	-1.92512	0.446791	-0.913097	0.390474	-0.17111	0.332461	-0.816437	0.351488	-0.913808	0.348041	-0.395883	0.415871	-1.57346	0.539438	-0.815327	0.178471	-4.5684	4.91466e-06	0.000756516
SLC2A2	2.44205e-12	9.19717e-11	-0.232602	0.819253	-2.62178	0.715797	-0.0274899	0.38676	-0.81296	0.331455	-1.54018	0.476653	-1.67162	0.432386	-0.660196	0.381589	-0.170772	0.332458	-0.505394	0.343268	-0.626754	0.339579	-0.369602	0.415405	-1.51223	0.534552	-0.81422	0.200429	-4.06239	4.85729e-05	0.00356512
SMARCA2	1.22591e-12	5.07252e-11	-2.20814	0.733107	0.386413	0.235608	-0.129579	0.161489	-0.380704	0.322884	-0.412061	0.425811	-0.890188	0.398941	-1.95532	0.451679	-0.916291	0.348127	-0.920072	0.355025	-0.961733	0.349736	-0.926542	0.431791	-2.17417	0.594583	-0.813852	0.225336	-3.61172	0.000304171	0.011389
TENC1	1.43419e-12	5.78059e-11	-0.810463	0.849355	0.608967	0.57596	-2.85605	0.51585	-1.81375	0.37207	-1.35709	0.464916	-1.37452	0.417598	-1.13481	0.400373	0.311772	0.333802	-0.0799105	0.338193	-0.34533	0.334237	-0.558567	0.419446	-0.517655	0.479235	-0.812325	0.271334	-2.99382	0.00275507	0.0403895
BTG2	1.05197e-10	2.58965e-09	-2.33846	1.05942	-2.28106	0.483111	-0.932618	0.28469	-1.67624	0.364993	-1.49405	0.473584	-1.17577	0.409083	-1.00925	0.394534	0.179256	0.332517	-0.361301	0.340733	-0.176302	0.332496	-0.0376217	0.412264	0.682168	0.484921	-0.811508	0.255605	-3.17485	0.00149915	0.0274175
ALDH6A1	6.4466e-11	1.69994e-09	0.76106	0.845538	-2.03677	0.38199	0.0850761	0.22341	-1.01993	0.337618	-1.68645	0.486858	-1.30305	0.414404	-0.534309	0.378176	0.258965	0.333208	-0.254588	0.339391	-0.761208	0.343175	-0.923268	0.431657	-2.60161	0.640495	-0.808467	0.258604	-3.12628	0.00177035	0.0301859
FAM172A	6.27145e-11	1.65937e-09	-3.13824	1.21958	-0.0865445	0.56713	-0.0442529	0.386782	-1.16217	0.342578	-1.50781	0.474491	-1.91812	0.446372	-0.996865	0.393991	-0.348989	0.334287	-0.00349978	0.338062	-0.979107	0.350369	-0.779073	0.426154	-0.172516	0.472281	-0.806702	0.2184	-3.69369	0.000221027	0.00949474
HNF4G	4.56051e-11	1.27612e-09	-0.118094	0.817208	-3.53031	0.817084	0.176027	0.387318	-0.871362	0.333064	-1.04998	0.448046	-0.976384	0.401732	-0.439901	0.376074	-0.284409	0.333481	-0.387579	0.341133	-1.46122	0.371806	-0.555359	0.419364	-1.1853	0.511125	-0.803893	0.225516	-3.56469	0.000364288	0.0123468
CR1	2.22045e-16	2.10645e-14	-0.955494	0.65159	0.569979	0.289325	-1.4037	0.220215	-1.55452	0.359089	-0.441166	0.426418	-0.84321	0.397521	-1.58832	0.426135	-0.373831	0.33464	-0.735853	0.349008	-0.66845	0.340623	-0.640602	0.421695	-1.23097	0.514114	-0.802924	0.187839	-4.27452	1.91546e-05	0.00196565
NDRG1	3.05884e-10	6.81204e-09	-2.15319	1.02617	-1.72845	0.635937	-1.07904	0.407683	-1.59144	0.360843	-0.696793	0.433466	-0.659405	0.392667	-0.85832	0.388326	0.384483	0.334798	-0.236798	0.339212	-0.405574	0.335126	-0.849254	0.428724	-1.28234	0.51759	-0.797505	0.189468	-4.20918	2.56296e-05	0.00238352
RERE	7.5974e-10	1.51928e-08	-2.68868	1.12654	-0.271794	0.289006	0.109299	0.199352	-1.382	0.351338	-1.7274	0.489839	-2.10113	0.457672	-0.949603	0.391973	-0.279731	0.333428	-0.692162	0.347764	-0.225484	0.332887	-0.333054	0.414811	-0.965754	0.498127	-0.797489	0.222375	-3.58623	0.000335488	0.0117009
UBL3	1.6056e-12	6.3401e-11	-0.686223	0.840184	0.0627319	0.405823	-1.51519	0.301982	-0.592008	0.326325	-0.956496	0.443664	-1.58083	0.427618	-1.32998	0.4106	-0.274189	0.333368	-0.309542	0.340024	-1.07421	0.354017	-0.516844	0.418416	-0.738838	0.487222	-0.796423	0.18177	-4.38148	1.17875e-05	0.00140474
PKP4	7.86038e-14	4.27594e-12	-0.302694	0.600803	-0.319595	0.288352	-0.304209	0.198807	-3.01669	0.448994	-1.53687	0.47643	-1.59767	0.428486	-0.98633	0.393533	0.399933	0.335037	0.241887	0.339261	-0.986175	0.35063	-0.558683	0.419449	-1.1151	0.506718	-0.794834	0.261775	-3.03633	0.00239476	0.0369764
DIP2C	9.54392e-12	3.05523e-10	-0.407548	0.585479	-2.31188	0.484748	-0.736104	0.280492	-1.38843	0.351614	-1.85959	0.499821	-1.44309	0.420799	-0.3123	0.373867	0.198991	0.332665	-0.460771	0.342395	-1.1702	0.357998	0.285644	0.41413	-0.197749	0.472555	-0.792944	0.227405	-3.48692	0.000488613	0.0143612
BMP7	2.66454e-14	1.60678e-12	-1.55486	0.931736	-0.331273	0.290466	-1.05688	0.228826	-1.18588	0.34346	-1.83794	0.49815	-1.39734	0.418649	-1.11152	0.399245	0.0846622	0.332023	-0.235365	0.339198	-0.748387	0.342804	-0.658735	0.422232	-0.225159	0.472896	-0.790751	0.176615	-4.47726	7.56086e-06	0.0010096
FZD7	1.1946e-13	6.15417e-12	-1.0202	0.867986	0.173194	0.40155	-0.528052	0.277791	-0.612711	0.32674	-1.25731	0.459033	-1.46944	0.422064	-1.12587	0.399938	-0.325835	0.333979	-0.586893	0.345065	-1.14355	0.356863	-1.31795	0.450931	-0.716788	0.486307	-0.78608	0.18161	-4.32839	1.502e-05	0.00164819
RAB11FIP2	1.40421e-12	5.71903e-11	-1.28155	0.896399	-0.0480554	0.40182	-0.786375	0.284012	-0.658532	0.327708	-0.372522	0.425052	-0.817016	0.396761	-1.53528	0.42277	-0.820675	0.344974	-0.778913	0.350303	-1.19431	0.359045	-0.498254	0.417982	-0.916156	0.495517	-0.785938	0.181476	-4.33082	1.48555e-05	0.00164644
DCAF8	2.8397e-10	6.36601e-09	-4.70317	1.58429	-0.738983	0.336637	-0.857319	0.246583	-1.19819	0.343924	-1.78038	0.493776	-1.35601	0.416757	-0.774348	0.385271	0.0494706	0.331929	0.134352	0.338432	-0.312162	0.333807	-0.421425	0.29589	-0.405077	0.337855	-0.785931	0.232797	-3.37603	0.000735388	0.0180316
WASF3	1.06648e-11	3.36751e-10	-1.61058	0.93959	-0.366465	0.570227	-1.85575	0.445836	-0.669861	0.327957	-1.5132	0.474849	-1.64882	0.431169	-1.3221	0.410162	-0.569915	0.338258	0.271473	0.339572	-0.68737	0.341118	-0.255725	0.413754	0.136877	0.471956	-0.785695	0.206049	-3.81314	0.000137211	0.00688104
GJA8	5.04397e-12	1.77543e-10	1.89255	0.982418	-1.83555	0.644219	-0.448104	0.390437	-1.35449	0.350172	-1.91229	0.503946	-2.03423	0.453455	-0.80651	0.386407	-0.491925	0.336644	0.0984142	0.338261	-0.335377	0.334103	-1.02152	0.435892	-0.567105	0.480787	-0.783973	0.254488	-3.08059	0.00206592	0.0334745
SPTAN1	1.95399e-14	1.23578e-12	-1.55777	0.932141	-0.386528	0.287998	-0.899639	0.223985	-2.35658	0.403785	-1.37977	0.466304	-1.57746	0.427445	-0.937594	0.391474	0.0881807	0.332035	-0.0434532	0.3381	-0.229479	0.332923	-0.448219	0.416891	-0.441539	0.477114	-0.781414	0.20857	-3.74654	0.000179294	0.00817742
DAB2	4.09266e-09	6.73082e-08	-1.01103	0.867091	-1.96928	0.328236	0.2486	0.196004	-0.519659	0.324983	-1.34121	0.463954	-1.03819	0.403879	-0.915084	0.390554	-0.114969	0.332143	-0.55942	0.34443	-0.861171	0.34627	-0.367008	0.415361	-1.96374	0.573883	-0.781238	0.208382	-3.74907	0.000177492	0.0081378
NUCB1	2.17515e-12	8.46024e-11	-1.97027	0.995069	-0.0855917	0.40619	-0.850462	0.283284	-2.00961	0.382852	-0.88673	0.440635	-0.935493	0.400379	-0.811692	0.386594	-0.520199	0.337203	-0.326554	0.340245	-0.332998	0.334072	-0.831291	0.428047	-0.616979	0.48249	-0.780012	0.18176	-4.29144	1.77517e-05	0.00187373
FRY	1.03317e-12	4.39183e-11	-1.21253	0.672951	0.45371	0.331706	-2.90946	0.301222	-1.16847	0.34281	-0.583236	0.429959	-0.976863	0.401748	-1.12412	0.399853	-0.468657	0.336207	-0.0879862	0.338221	-0.663688	0.340501	-0.170482	0.412909	-0.380662	0.475655	-0.779002	0.263865	-2.95227	0.00315445	0.0441982
METAP1	4.08489e-10	8.778e-09	-2.57255	1.10371	0.627466	0.576511	-1.94235	0.451075	-0.430903	0.323569	-0.772678	0.436138	-0.947653	0.400776	-0.945749	0.391812	-0.492343	0.336652	-0.317271	0.340123	-0.363277	0.334487	-1.27501	0.44855	-1.10506	0.506106	-0.778101	0.196631	-3.95717	7.58423e-05	0.00444741
HRG	3.78808e-13	1.76452e-11	2.25962	1.04506	-1.37891	0.433262	-1.19544	0.293495	-1.48114	0.355702	-1.21412	0.456605	-1.50187	0.423646	0.154557	0.372165	0.133488	0.332234	-0.0804539	0.338195	-0.949613	0.3493	-1.25584	0.447509	-1.78855	0.557746	-0.776942	0.262844	-2.95591	0.00311752	0.0439586
ZNF124	2.77778e-13	1.33385e-11	0.154274	0.81771	0.98164	0.590081	-2.73261	0.506208	-1.36601	0.350658	-1.0393	0.447527	-1.27407	0.41315	-0.977829	0.393167	-0.154975	0.332357	-1.01757	0.358702	-0.453721	0.335937	-0.30501	0.414396	-0.680669	0.484863	-0.77488	0.241924	-3.20299	0.00136009	0.0262767
WEE1	3.92797e-13	1.81879e-11	0.160194	0.630751	-1.03788	0.41921	0.29067	0.280199	-1.36206	0.350491	-2.03452	0.513821	-2.47428	0.482884	-0.685705	0.382364	-0.476403	0.33635	-0.283497	0.339709	-0.910153	0.347915	-0.18419	0.413022	-0.689922	0.485226	-0.77427	0.230806	-3.35463	0.000794717	0.0185039
CLIP1	2.13152e-11	6.3529e-10	-2.88555	1.16642	0.0473045	0.401461	-0.996297	0.292964	-1.41969	0.352968	-0.0917755	0.421845	-0.485376	0.389128	-1.42822	0.41625	-0.534884	0.337505	-0.30981	0.340028	-1.02461	0.352077	-0.734466	0.424627	-0.68759	0.485134	-0.77175	0.182277	-4.23395	2.29626e-05	0.002213
TRAPPC10	2.79776e-14	1.67414e-12	-0.376559	0.823701	-0.0334212	0.331258	-0.55359	0.232477	-1.53158	0.358016	-1.46828	0.471902	-1.86086	0.442993	-1.80708	0.440905	-0.489793	0.336603	-0.583035	0.344974	-0.699271	0.341436	-0.140424	0.412691	0.117197	0.471809	-0.768736	0.193596	-3.97083	7.16223e-05	0.00439834
SERPINI2	3.46605e-11	9.84029e-10	0.230171	0.819196	-0.0710164	0.56707	-1.28238	0.416012	-0.886526	0.333499	-1.75118	0.491595	-2.41926	0.478996	-0.867241	0.388668	0.0540935	0.331939	-0.301844	0.339928	0.0361959	0.331907	-1.05554	0.437448	-0.985411	0.499195	-0.768432	0.223257	-3.44192	0.000577598	0.015799
FGF9	1.02071e-10	2.52871e-09	-1.39552	0.656317	0.0734419	0.567079	-2.23331	0.46992	-0.332484	0.322304	-0.6592	0.432239	-0.682982	0.393226	-1.15449	0.401342	0.308078	0.333757	-0.614338	0.345728	-0.7081	0.341676	-0.923718	0.431675	-1.55835	0.538219	-0.764786	0.196348	-3.89506	9.81761e-05	0.00533375
GOLGA4	2.31748e-12	8.88063e-11	-0.847072	0.852327	-0.263592	0.416334	-0.763283	0.291652	-1.09884	0.340299	-0.990587	0.44522	-1.43404	0.420369	-1.08568	0.398017	-0.3059	0.333731	-0.276475	0.339628	-0.683449	0.341015	-0.592763	0.420347	-1.07158	0.504102	-0.762237	0.181621	-4.19687	2.70634e-05	0.00238863
CYB5A	7.58151e-11	1.95287e-09	-1.14637	0.562155	-1.32779	0.30489	-0.360261	0.194725	-1.13043	0.341421	-1.19423	0.455511	-1.17507	0.409055	-0.724469	0.383594	0.190451	0.332599	-0.270035	0.339556	-0.766763	0.343338	-0.407151	0.41608	-1.71418	0.551222	-0.761768	0.172898	-4.40588	1.05355e-05	0.00129739
PC	7.00928e-12	2.28139e-10	-0.450106	0.826771	-0.643028	0.576987	-0.541795	0.39213	-1.28947	0.347494	-2.10446	0.519657	-1.59692	0.428447	-1.06916	0.397245	0.0662725	0.331968	-0.195015	0.338842	-0.938126	0.348891	-0.391939	0.415799	-0.207652	0.472673	-0.760313	0.187328	-4.05872	4.93415e-05	0.00357419
HIPK3	4.85789e-12	1.73347e-10	0.54269	0.500749	-0.938058	0.344079	0.378855	0.22994	-2.31921	0.401426	-1.76967	0.492973	-2.00188	0.451452	-0.978741	0.393207	-0.291147	0.333557	-0.187468	0.338783	-0.191109	0.332604	-0.791033	0.426577	-1.0532	0.503025	-0.759539	0.2608	-2.91234	0.00358728	0.0481912
VPS13D	1.83127e-11	5.52149e-10	-2.65242	1.11935	-0.0798552	0.289925	-0.740628	0.207826	-2.70767	0.427046	-1.25361	0.458822	-1.45529	0.421382	-1.05491	0.396588	0.160076	0.332388	-0.349579	0.340563	-0.423478	0.335417	0.167007	0.412881	0.0913428	0.47165	-0.758847	0.256889	-2.95399	0.00313698	0.0440648
PSIP1	6.74349e-13	2.96371e-11	-1.98553	0.705506	1.16184	0.346179	-1.00042	0.254287	-0.218863	0.321246	-1.23492	0.457765	-1.46913	0.422049	-1.34912	0.411676	-0.41269	0.33524	-0.378031	0.340985	-0.929085	0.348573	-1.03325	0.436424	-1.01912	0.501071	-0.757937	0.227502	-3.33156	0.000863605	0.0195733
STAC	5.37104e-12	1.84059e-10	-0.093939	0.816947	-0.922867	0.587441	-1.10574	0.408704	-1.63574	0.36299	-1.06573	0.44882	-0.99533	0.402377	-0.618312	0.380377	-0.133912	0.332236	-0.316431	0.340112	-0.684258	0.341036	-0.27525	0.413995	-1.18379	0.511027	-0.755182	0.186582	-4.04745	5.17785e-05	0.00357435
ZMYND11	1.23273e-11	3.83575e-10	-1.03291	0.616149	0.316908	0.402633	-0.813751	0.288729	-1.31172	0.348398	-1.29004	0.460921	-1.85146	0.442445	-0.995995	0.393953	-0.129752	0.332214	-0.0640173	0.338146	-0.557303	0.337982	-0.761767	0.425551	-1.07193	0.504123	-0.754187	0.180574	-4.1766	2.95895e-05	0.00250336
ANK2	5.94358e-11	1.58339e-09	-0.0767047	0.57805	-2.62838	0.41676	0.456671	0.226239	-0.377798	0.322847	-1.56751	0.478505	-1.31353	0.414863	-0.624686	0.380557	-0.166498	0.33243	-0.61386	0.345716	-0.96537	0.349868	-0.667511	0.422497	-0.986304	0.499244	-0.749397	0.238136	-3.14693	0.00164992	0.0288185
BHMT	3.73173e-11	1.04798e-09	0.310093	0.821389	-1.78902	0.640573	-0.823164	0.399065	-0.950246	0.3354	-1.03725	0.447428	-0.860686	0.398041	-0.566999	0.378996	0.192453	0.332614	-0.226957	0.339118	-0.802856	0.344422	-0.924352	0.431701	-2.04068	0.581291	-0.748278	0.187162	-3.99802	6.38741e-05	0.00406849
GLYAT	2.74565e-10	6.19084e-09	0.214282	0.818836	-1.97972	0.464734	-0.194641	0.273997	-0.904997	0.334037	-1.60732	0.481249	-1.35097	0.41653	-0.481044	0.376942	0.210893	0.332761	-0.0738372	0.338174	-0.877464	0.346808	-0.555916	0.419378	-1.82398	0.560925	-0.746537	0.210269	-3.5504	0.000384649	0.0127256
RFC1	6.88338e-15	4.95795e-13	0.0593588	0.816676	0.917124	0.348815	-1.07254	0.264794	-1.34011	0.34957	-1.03685	0.447409	-1.5624	0.426676	-1.43124	0.416429	-0.513974	0.337077	-0.484379	0.342847	-1.06146	0.353511	-0.602193	0.420605	-0.46162	0.477642	-0.739637	0.203076	-3.64217	0.000270349	0.0106531
FAM13A	7.71623e-11	1.97449e-09	0.553724	0.831996	-1.63129	0.367168	0.579493	0.228262	-0.822079	0.331699	-1.61243	0.481605	-1.91357	0.446101	-0.215326	0.372686	0.261778	0.333237	-0.917528	0.354934	-1.29208	0.363472	-0.66851	0.422527	-1.33968	0.521609	-0.737614	0.25505	-2.89203	0.00382759	0.0498547
ELF2	1.69482e-11	5.1702e-10	-1.1456	0.880928	1.07043	0.421051	-1.0298	0.287972	-0.609336	0.326672	-0.950631	0.443401	-1.40712	0.419104	-1.52975	0.422425	-0.423458	0.335417	-0.866006	0.353132	-0.52423	0.337285	-0.777793	0.426109	-0.909311	0.495167	-0.737336	0.186264	-3.95856	7.54017e-05	0.00444741
HSPA1L	2.37965e-12	9.02991e-11	1.63354	0.942888	-0.577606	0.575062	-1.88509	0.447591	-0.74855	0.329802	-1.69742	0.487651	-2.08106	0.456397	-1.25001	0.406246	-0.0218903	0.33189	-0.284269	0.339718	-0.616656	0.339335	-0.378806	0.239927	-0.455364	0.276456	-0.737326	0.234125	-3.14929	0.00163669	0.0288185
THBS1	1.5743e-13	8.00422e-12	0.200126	0.58881	-0.672539	0.290172	-0.325532	0.199022	-1.63801	0.363101	-1.1033	0.450708	-1.45739	0.421483	-0.282734	0.373461	-0.084698	0.332023	-0.574032	0.344764	-0.394599	0.334953	-0.791464	0.426592	-2.55061	0.63477	-0.736383	0.194811	-3.77999	0.000156833	0.0075903
FGFR4	3.48388e-13	1.6326e-11	-0.929792	0.859482	0.112833	0.401121	0.153964	0.280526	-1.64473	0.363431	-1.24811	0.45851	-1.45584	0.421409	-1.35893	0.412232	-0.245668	0.333075	-0.807348	0.351196	-0.461392	0.336074	-0.858803	0.42909	-0.746972	0.487567	-0.73587	0.182091	-4.04122	5.31749e-05	0.00359352
STX7	2.58261e-10	5.87431e-09	-2.75559	1.13993	-0.0612856	0.329866	-0.919675	0.238146	-0.657983	0.327696	-0.747841	0.435235	-1.24587	0.411954	-0.786114	0.385681	-0.451182	0.335892	-0.483003	0.34282	-0.991571	0.35083	-0.613877	0.42093	-0.486338	0.478322	-0.735518	0.177644	-4.1404	3.46697e-05	0.00284626
WWP1	4.22085e-12	1.52009e-10	-0.921858	0.632084	0.488204	0.411474	-1.63081	0.309716	-0.803998	0.331217	-0.0867156	0.421823	-0.552173	0.390362	-1.45827	0.418043	-0.72077	0.342024	-0.171848	0.338668	-1.01389	0.351669	-1.15477	0.442243	-0.594606	0.481709	-0.731567	0.180651	-4.0496	5.13044e-05	0.00357435
DDC	6.94911e-12	2.28089e-10	0.333539	0.822154	-1.60541	0.443576	0.163308	0.279004	-0.879589	0.333299	-1.48902	0.473254	-1.34446	0.416237	-0.556614	0.378731	0.129632	0.332214	-0.327522	0.340258	-0.984739	0.350577	-0.822763	0.42773	-1.79769	0.558562	-0.729991	0.20027	-3.64503	0.000267362	0.0105858
TERF2	2.78355e-12	1.03604e-10	-0.00866679	0.591161	-0.663824	0.577641	-0.85934	0.400153	-1.82064	0.372436	-1.63485	0.483177	-1.78136	0.43843	-1.04582	0.396173	-0.509262	0.336983	-0.512065	0.343406	-0.261166	0.33323	0.384805	0.415671	0.0421763	0.471457	-0.728894	0.208901	-3.48919	0.000484491	0.0143573
HAAO	4.78071e-11	1.32818e-09	0.536201	0.831039	-1.33897	0.609286	0.039653	0.386775	-2.01235	0.383008	-1.19614	0.455615	-1.25802	0.412467	-0.557587	0.378755	0.00164708	0.331881	-0.267085	0.339524	-0.859659	0.346221	-0.466574	0.417278	-1.26713	0.516549	-0.728547	0.201262	-3.61989	0.000294727	0.0111806
PRODH2	4.32866e-10	9.22537e-09	0.295655	0.820945	-2.35916	0.689949	0.111251	0.386975	-1.36258	0.350513	-1.69709	0.487627	-1.37804	0.41776	-0.318987	0.373965	0.277737	0.333407	-0.216867	0.339026	-0.912047	0.34798	-0.302062	0.414354	-1.29582	0.518522	-0.723458	0.231156	-3.12974	0.00174962	0.0299025
TUG1	5.21061e-11	1.41725e-09	-0.596947	0.834483	0.612069	0.333576	-1.26128	0.252712	-0.0464218	0.320472	-0.987918	0.445096	-0.999034	0.402505	-1.13373	0.40032	-0.25628	0.33318	-1.09709	0.361943	-1.14683	0.357002	-0.935597	0.432167	-0.960518	0.497845	-0.721772	0.178484	-4.0439	5.25688e-05	0.00357435
DIDO1	4.93154e-11	1.36521e-09	0.0394746	0.816576	0.578137	0.407216	-1.63024	0.312153	-0.00376046	0.320435	-1.62795	0.482691	-1.63912	0.430655	-1.3285	0.410517	-0.120075	0.332167	-0.485192	0.342863	-1.01012	0.351526	-0.474844	0.417457	-0.82751	0.491166	-0.72132	0.216564	-3.33074	0.000866143	0.0195907
VAMP2	2.07371e-09	3.64963e-08	-2.13515	1.02302	-0.54062	0.335825	-0.784854	0.230922	-2.23536	0.396222	-0.990155	0.4452	-1.47736	0.422448	-1.14873	0.401057	-0.538227	0.337575	-0.059425	0.338134	-0.370852	0.334596	0.325196	0.414691	0.641329	0.483371	-0.719913	0.231724	-3.10676	0.00189147	0.0317143
FZD2	1.87072e-09	3.34536e-08	-1.87522	0.702091	1.23014	0.602879	-2.00206	0.454789	-0.785348	0.33073	-0.278917	0.423555	-0.559633	0.39051	-0.877161	0.389051	0.027426	0.331896	-0.675269	0.347302	-0.369685	0.334579	-1.22975	0.446113	-1.53544	0.536386	-0.718749	0.228263	-3.14878	0.00163953	0.0288185
TNNI1	5.00222e-11	1.37499e-09	-1.67969	0.949621	0.577038	0.575046	-2.00046	0.454689	-1.36651	0.350679	-0.754264	0.435465	-0.844609	0.397563	-1.23424	0.405413	-0.239363	0.333015	0.134927	0.338435	-0.925857	0.348459	-0.577059	0.419927	-0.0104152	0.471408	-0.717696	0.208465	-3.44276	0.000575805	0.0157962
CBFA2T2	2.63938e-09	4.54242e-08	-0.467167	0.827559	-0.665849	0.340113	0.194421	0.240107	-0.778883	0.330564	-1.74265	0.490963	-2.11202	0.458368	-1.28664	0.408212	0.259919	0.333217	-0.517546	0.34352	-1.03399	0.352438	-0.0598861	0.412315	-1.11555	0.506745	-0.716899	0.213332	-3.36049	0.000778054	0.0182308
ALDH2	1.00581e-09	1.94632e-08	0.781584	0.847097	-1.59158	0.625934	0.540693	0.392108	-0.819393	0.331627	-2.07368	0.517072	-1.61053	0.429154	-0.735733	0.383964	0.384596	0.3348	-0.594208	0.345239	-0.770704	0.343454	-0.771791	0.425899	-1.42942	0.528185	-0.715494	0.24272	-2.94782	0.00320028	0.0447837
PHYHIP	2.75603e-09	4.68104e-08	-2.86435	1.16206	-0.0840812	0.56712	-2.36289	0.478888	-1.5465	0.358713	-0.644259	0.43177	-0.977169	0.401759	-0.812077	0.386608	-0.0860709	0.332028	0.11713	0.338343	-0.197562	0.332654	-0.367671	0.415372	0.0216662	0.471418	-0.711026	0.241919	-2.93911	0.00329158	0.0456122
APPBP2	6.94536e-11	1.81302e-09	-1.13641	0.638511	-0.131111	0.30134	-0.741885	0.206791	-0.78196	0.330643	-1.55942	0.477954	-1.28598	0.413663	-1.48939	0.41993	-0.275102	0.333378	-0.445589	0.342116	-0.545021	0.337718	-0.447867	0.416884	-0.270666	0.473558	-0.710658	0.173999	-4.08427	4.4215e-05	0.00336439
AMOTL2	5.5019e-10	1.13226e-08	-0.36567	0.823292	-0.634488	0.576725	-1.70343	0.437064	-0.869814	0.33302	-0.826636	0.438194	-1.19531	0.409869	-0.70261	0.382892	-0.0741842	0.33199	-0.240782	0.339251	-0.484713	0.336506	-0.533873	0.418827	-1.05967	0.503402	-0.707956	0.186085	-3.80447	0.000142107	0.00706263
FLRT2	2.73504e-09	4.66577e-08	-2.14792	1.02525	0.160819	0.419938	-1.45442	0.300528	-0.364078	0.322675	-0.877076	0.440232	-1.27122	0.413029	-0.714811	0.383282	-0.725911	0.342167	-0.244701	0.339289	-0.442867	0.335746	-0.355082	0.415162	-0.880494	0.493718	-0.705212	0.181466	-3.88619	0.000101831	0.00545212
USP9X	1.20654e-08	1.73167e-07	-0.849195	0.49893	-0.158492	0.403218	-1.65186	0.311339	0.0153552	0.320439	-2.15129	0.523637	-1.75554	0.436981	-1.33749	0.411021	0.0625051	0.331958	0.0793181	0.338191	-0.480394	0.336425	-0.68635	0.423077	0.0713699	0.471555	-0.704366	0.229773	-3.06548	0.00217319	0.0346056
CHP2	4.77354e-09	7.72729e-08	-0.842229	0.851927	-2.59307	0.712886	0.385194	0.389477	-0.80423	0.331223	-1.75362	0.491777	-1.82112	0.440693	-0.28116	0.373441	-0.387917	0.334851	-0.565782	0.344575	-0.772137	0.343496	0.272135	0.413955	-0.167206	0.472228	-0.704306	0.234343	-3.00545	0.00265188	0.039525
EPHA7	5.97741e-10	1.21405e-08	0.240487	0.819443	-0.24616	0.568429	1.1919	0.41215	-1.45352	0.354461	-1.4194	0.468775	-1.68066	0.432873	-0.533972	0.378168	-0.470892	0.336248	-0.418833	0.341646	-0.880366	0.346905	-1.03538	0.436521	-1.48802	0.532661	-0.70364	0.235612	-2.98643	0.00282254	0.0411608
SCAPER	1.26188e-12	5.19374e-11	0.600899	0.482191	0.310784	0.353637	-1.19608	0.256455	-1.30889	0.348282	-1.86681	0.500382	-1.90967	0.445868	-0.93798	0.39149	-0.258148	0.333199	-0.00885683	0.338063	-0.857886	0.346163	-0.567374	0.419673	-0.498434	0.478668	-0.703433	0.220032	-3.19696	0.00138882	0.0263116
ANKRD46	8.11323e-10	1.60592e-08	-1.80472	0.968547	-0.337618	0.569732	-1.03484	0.406043	-0.920821	0.334507	-0.988229	0.445111	-1.23808	0.411628	-1.02394	0.395186	-0.515782	0.337113	-0.156575	0.338565	-1.03043	0.352301	0.22335	0.413393	-0.115277	0.471796	-0.702687	0.186522	-3.76731	0.000165017	0.00784759
FMO4	1.604e-09	2.929e-08	0.0501816	0.816625	-1.84905	0.645291	-0.37193	0.389293	-0.564317	0.325791	-1.57768	0.479201	-1.45792	0.421508	-0.373997	0.374842	0.220991	0.332848	-0.0511407	0.338115	-1.44839	0.371144	-0.131356	0.412634	-1.44439	0.529315	-0.702461	0.208111	-3.37541	0.000737047	0.0180324
GCC2	1.25788e-10	3.02007e-09	0.0873875	0.816886	0.828396	0.583516	-1.11096	0.408907	-0.827516	0.331846	-0.6075	0.430658	-1.11752	0.406809	-1.0372	0.395782	-0.437276	0.33565	-0.584008	0.344997	-1.02942	0.352262	-0.9211	0.431568	-0.829315	0.49125	-0.702135	0.186426	-3.76629	0.000165689	0.00784759
CLCN6	3.38961e-10	7.44853e-09	-0.759632	0.845431	-0.485164	0.572684	-0.142018	0.387119	-1.84359	0.37366	-1.70032	0.487862	-1.91873	0.446408	-0.133017	0.372022	0.0728495	0.331986	-1.05513	0.360206	-0.562342	0.338091	0.233037	0.413496	-0.347496	0.474949	-0.701561	0.221696	-3.16452	0.00155339	0.0279484
GSTA1	6.00564e-12	1.99649e-10	-0.425545	0.483941	-0.754388	0.415997	-0.260186	0.274497	-1.25421	0.346088	-1.25361	0.458822	-1.17486	0.409046	-0.567251	0.379003	0.0634502	0.331961	-0.148339	0.338513	-0.812529	0.34472	-0.783983	0.426327	-1.6961	0.549666	-0.699555	0.178749	-3.91362	9.09239e-05	0.00506387
IGF1	5.64579e-11	1.50923e-09	-0.603369	0.434184	-0.59329	0.288702	-1.19829	0.209505	-0.957538	0.335626	-1.40683	0.467986	-1.38898	0.418263	-1.37176	0.412964	-0.112755	0.332133	0.31499	0.340094	-0.78758	0.343957	-0.384473	0.415665	0.288074	0.473843	-0.699464	0.172965	-4.04395	5.25576e-05	0.00357435
PUM2	2.03002e-09	3.58377e-08	-0.763626	0.845731	0.361898	0.403821	-1.12569	0.297495	-0.181667	0.320994	-0.93049	0.44251	-0.717185	0.394071	-1.10992	0.399168	-0.391151	0.3349	-0.711418	0.348303	-0.76678	0.343338	-0.905013	0.430912	-1.39416	0.52556	-0.698515	0.181276	-3.85332	0.000116528	0.00612077
SEL1L	1.08961e-09	2.0877e-08	-1.05614	0.871562	0.31976	0.286141	-1.2923	0.209357	-0.745633	0.32973	-0.874376	0.44012	-1.1937	0.409803	-1.15354	0.401295	-0.393194	0.334932	-0.00961117	0.338064	-0.527919	0.33736	-0.873366	0.429655	-0.911595	0.495283	-0.69714	0.174315	-3.99931	6.35283e-05	0.00406849
OPA1	1.24573e-10	3.00411e-09	-0.517028	0.830026	-0.104092	0.33023	-0.355991	0.224703	-1.33455	0.349339	-1.43227	0.46959	-1.73666	0.435932	-0.846741	0.387888	-0.390042	0.334883	-0.186395	0.338775	-0.8023	0.344405	-0.632169	0.42145	-0.499942	0.478712	-0.695378	0.177191	-3.92446	8.69262e-05	0.00493957
PLG	2.35901e-10	5.39727e-09	0.676292	0.839512	-1.33225	0.608877	-0.133637	0.387076	-1.18608	0.343467	-0.946231	0.443205	-0.842126	0.397489	-0.445894	0.376196	-0.049991	0.33193	-0.417217	0.341619	-1.16029	0.357574	-0.472943	0.417416	-2.02299	0.579571	-0.694013	0.186936	-3.71257	0.000205163	0.00900089
OXSR1	2.59165e-09	4.47016e-08	-2.1873	1.03216	-0.722226	0.579584	-1.06004	0.406971	-1.07868	0.339597	-1.45337	0.470939	-1.27615	0.41324	-0.487175	0.377077	-0.350327	0.334305	-0.479434	0.342751	-0.269675	0.333319	-0.050643	0.412291	0.02	0.471416	-0.693939	0.18651	-3.72065	0.000198714	0.00884476
MDFIC	9.0236e-11	2.27905e-09	-2.41341	1.07333	1.32387	0.441221	-1.67883	0.329399	-0.142656	0.32078	-0.171962	0.422367	-0.757678	0.395122	-1.15122	0.40118	-0.729421	0.342265	-0.723702	0.348654	-0.804123	0.34446	-0.862536	0.429234	-0.89433	0.494408	-0.690539	0.231214	-2.98658	0.00282116	0.0411608
ZNF804A	9.50398e-11	2.38488e-09	-0.714793	0.842166	0.374954	0.57038	-2.63543	0.498793	-0.571888	0.325935	-0.100424	0.421886	-0.552472	0.390368	-1.07838	0.397675	-0.973283	0.350156	-0.542476	0.344054	-0.775012	0.343581	-0.273778	0.413976	-0.402889	0.476163	-0.688186	0.193635	-3.55404	0.00037936	0.012664
COL9A1	1.24479e-09	2.35029e-08	0.5121	0.829771	-0.523751	0.573627	-0.51553	0.391624	-0.435882	0.323641	-1.57954	0.479328	-1.82198	0.440742	-0.745557	0.38429	-1.09356	0.354796	-0.073348	0.338172	-1.02884	0.35224	0.0204851	0.412241	-0.579389	0.481193	-0.687282	0.186769	-3.67985	0.000233367	0.00979698
CHAF1B	8.61671e-09	1.294e-07	0.101133	0.817018	0.0778137	0.567095	-0.361412	0.389151	-1.02501	0.337785	-2.77279	0.581336	-1.75827	0.437134	-0.671818	0.381938	-0.290715	0.333552	-0.539112	0.34398	0.00792114	0.331882	-0.331334	0.414784	-0.870841	0.493242	-0.684573	0.219174	-3.12342	0.0017876	0.03034
POGZ	3.9743e-10	8.564e-09	-0.897896	0.856651	-0.350747	0.403859	-0.345001	0.279881	-0.925283	0.334641	-1.73111	0.490112	-1.21588	0.410708	-0.694758	0.382645	0.137781	0.332257	-0.731376	0.348877	-0.435828	0.335625	-0.510038	0.418255	-1.22815	0.513927	-0.682683	0.181115	-3.76934	0.000163678	0.00781914
MPP3	3.03124e-10	6.77588e-09	0.678302	0.839647	-1.03581	0.592648	-0.839093	0.399538	-0.62835	0.327063	-1.8686	0.50052	-1.88841	0.444609	-1.09109	0.398272	-0.237691	0.332999	-0.805934	0.351151	-0.42916	0.335512	0.201442	0.413177	0.0299688	0.471431	-0.680375	0.202413	-3.36132	0.000775714	0.0182308
EXPH5	1.54732e-08	2.16097e-07	-3.63679	0.945106	-0.965762	0.354576	-1.16665	0.268306	-0.46033	0.324009	-0.573789	0.429694	-0.541373	0.390152	-0.79427	0.385969	-0.300745	0.333669	-0.112242	0.33832	-0.312105	0.333806	-0.561599	0.419523	-0.300033	0.474049	-0.67975	0.192193	-3.53682	0.000404978	0.0131624
PLTP	5.67179e-10	1.16414e-08	-0.575893	0.833249	-0.0426818	0.566991	-1.84387	0.445131	-1.50845	0.356948	-1.10706	0.4509	-1.62283	0.429797	-0.528962	0.378047	0.139795	0.332268	-0.389887	0.34117	0.0137209	0.331885	-0.185101	0.41303	-0.67986	0.484831	-0.677704	0.200094	-3.38693	0.000706792	0.0176427
OCA2	9.53231e-10	1.8538e-08	0.56677	0.832728	-1.95945	0.654278	-0.520725	0.391722	-0.779609	0.330583	-2.11371	0.520438	-1.58108	0.42763	-0.402752	0.375356	0.0320008	0.331901	-0.825176	0.351771	-1.001	0.351183	0.0708646	0.412348	0.318134	0.474377	-0.677279	0.226682	-2.98779	0.00281005	0.0410867
MYOZ3	2.55474e-09	4.4163e-08	-0.324918	0.821866	-1.50357	0.61986	-1.00379	0.404928	-1.70451	0.366413	-1.52377	0.475553	-1.60501	0.428867	-0.686099	0.382376	0.173482	0.332477	-0.132965	0.338425	-0.283269	0.333468	0.151619	0.412767	-0.0153792	0.471411	-0.67676	0.212189	-3.18942	0.00142558	0.0267389
SYNE2	1.45803e-08	2.051e-07	-1.61406	0.940088	-0.249682	0.568472	-1.31489	0.417459	-0.393995	0.323057	-1.64146	0.483644	-2.03533	0.453524	-0.705575	0.382986	0.186352	0.332569	-0.25708	0.339417	-0.16965	0.332451	-0.425455	0.296029	-0.65534	0.357601	-0.675596	0.191976	-3.51916	0.000432909	0.0136576
RRAGB	1.55685e-09	2.85631e-08	-0.780289	0.846997	0.663775	0.57764	-0.514218	0.391599	-0.506202	0.324752	-1.40245	0.467711	-1.64197	0.430805	-0.94216	0.391663	-0.64149	0.33994	-0.376099	0.340955	-0.957514	0.349583	-0.48407	0.417661	-0.315174	0.474322	-0.674147	0.186355	-3.61754	0.000297417	0.0112118
GABRA1	2.70939e-09	4.63217e-08	0.367069	0.823344	-1.9751	0.655584	0.00361082	0.386746	-1.12939	0.341384	-1.62269	0.482322	-1.91465	0.446165	-0.26028	0.37318	-0.598486	0.338907	-0.197074	0.338859	-0.630807	0.339677	-0.271735	0.41395	-0.038978	0.471449	-0.67409	0.207269	-3.25225	0.00114496	0.0234992
DLEC1	7.51038e-09	1.15006e-07	0.115933	0.817182	-0.901313	0.340913	-0.476618	0.227655	-1.10438	0.340493	-1.64017	0.483552	-1.99638	0.451113	-0.343846	0.374344	-0.46173	0.336081	0.0595397	0.338135	0.0318884	0.331901	-0.197688	0.413142	-1.55788	0.538181	-0.67299	0.193947	-3.46998	0.000520507	0.0149838
SOS2	5.25291e-12	1.8224e-10	-0.919644	0.498884	-0.354983	0.264097	-0.13542	0.175947	-0.917121	0.334397	-1.27595	0.460104	-1.37317	0.417537	-1.50771	0.421056	-0.162259	0.332402	-0.207961	0.338949	-0.591422	0.338744	-0.675939	0.422754	-1.29244	0.518288	-0.672638	0.169971	-3.95737	7.5778e-05	0.00444741
TXNIP	8.29346e-09	1.25029e-07	-2.62755	1.11445	1.05882	0.348955	-0.605218	0.237974	-0.366686	0.322707	-0.562949	0.429395	-0.889654	0.398925	-1.17555	0.402395	-0.12926	0.332212	-0.869405	0.353248	-0.601926	0.338987	-1.37876	0.454414	-1.49208	0.532977	-0.672287	0.221154	-3.0399	0.00236659	0.0368902
SERPINA6	1.44608e-09	2.68474e-08	0.0327271	0.816551	-1.17796	0.599977	-0.0630956	0.38682	-0.946641	0.33529	-1.5165	0.475068	-1.41309	0.419382	-0.331137	0.374147	0.0433738	0.331918	-0.221565	0.339069	-1.0921	0.354737	-0.304812	0.414393	-1.32893	0.520845	-0.669726	0.186548	-3.59009	0.000330559	0.0117009
WWOX	3.74789e-12	1.36877e-10	-0.159392	0.817792	-0.564337	0.335168	-0.334852	0.234936	-1.38199	0.351338	-1.62429	0.482434	-1.99457	0.451002	-0.590686	0.379619	-0.336197	0.334114	-0.129604	0.338407	-0.44367	0.33576	-0.674629	0.422714	-0.134175	0.471935	-0.669114	0.177767	-3.76399	0.000167223	0.00788652
PCM1	4.79539e-08	5.87454e-07	-0.126248	0.81731	0.299081	0.262833	-0.57367	0.181942	-0.482104	0.324353	-1.8318	0.497678	-2.05416	0.454701	-0.870392	0.388789	0.281993	0.333454	-0.145025	0.338493	-0.173366	0.332476	-1.59206	0.46763	-1.59771	0.541414	-0.668757	0.230176	-2.90541	0.00366769	0.0487398
CNOT1	8.29488e-10	1.63357e-08	-0.803338	0.848791	0.314564	0.423159	-0.924594	0.286255	-1.02122	0.33766	-1.75476	0.491861	-1.98734	0.450558	-0.533531	0.378157	-0.368802	0.334566	-0.686358	0.347604	-0.268073	0.333302	-0.0112213	0.412234	-0.230496	0.472967	-0.668553	0.18525	-3.60892	0.000307477	0.0113972
AKAP3	3.09687e-09	5.2144e-08	-0.125431	0.817299	-1.01522	0.591657	-0.246837	0.38787	-1.31912	0.348701	-1.47998	0.472663	-1.46722	0.421957	-0.72369	0.383569	0.185249	0.33256	-0.0966387	0.338253	-0.732121	0.342341	-0.46762	0.417301	-0.713685	0.48618	-0.668272	0.186371	-3.5857	0.000336175	0.0117009
BAIAP2	1.1704e-12	4.86873e-11	0.398506	0.621643	-0.0963721	0.288972	-1.00825	0.205195	-1.83682	0.373298	-1.65705	0.48475	-2.07066	0.45574	-1.00963	0.394551	-0.136023	0.332247	-0.213396	0.338996	-0.671616	0.340705	0.181883	0.413002	0.241468	0.473119	-0.667002	0.230526	-2.89339	0.00381109	0.0498547
TNFRSF8	7.85496e-10	1.56276e-08	0.845271	0.852178	-0.323311	0.569502	-0.612467	0.393613	-0.840784	0.332208	-1.4421	0.470217	-1.43015	0.420185	-1.21711	0.404519	-0.20726	0.332731	-0.155458	0.338558	-0.637464	0.339841	-0.835964	0.428222	-0.547848	0.480166	-0.666926	0.186409	-3.57775	0.000346564	0.0118916
TPD52	1.9842e-10	4.6075e-09	0.0523334	0.816636	0.193768	0.286032	-1.07335	0.206975	-1.44624	0.354137	-0.916712	0.441911	-1.44601	0.420938	-0.999191	0.394092	-0.470092	0.336233	0.358037	0.340685	-0.668014	0.340612	-0.675455	0.422739	-0.681678	0.484902	-0.666725	0.174541	-3.81988	0.000133518	0.00678799
CRYAA	1.10417e-09	2.10523e-08	-0.0169796	0.471449	-2.11561	0.66765	0.543486	0.392164	-1.6628	0.364324	-1.40274	0.46773	-1.10389	0.406292	-0.237059	0.372913	0.0087883	0.331882	-0.571875	0.344714	-0.780856	0.343755	-0.345792	0.415011	-0.904934	0.494944	-0.666361	0.211652	-3.14838	0.00164176	0.0288185
GALC	2.08278e-13	1.02544e-11	-1.29904	0.898494	0.685067	0.4092	-1.12537	0.334444	-0.946505	0.335285	-0.336433	0.424424	-0.729126	0.394375	-0.961383	0.392467	-0.800748	0.344357	-0.231703	0.339163	-0.724691	0.342133	-0.863765	0.429281	-0.882362	0.493811	-0.663686	0.182274	-3.64114	0.000271431	0.0106531
SEC31B	5.42983e-08	6.51831e-07	-0.507586	0.82954	-2.77371	0.73153	-0.0192456	0.386753	-1.02928	0.337926	-1.56276	0.478181	-1.52164	0.424625	-0.186531	0.372418	0.0987122	0.332074	-0.196784	0.338856	-0.60665	0.339098	-0.51258	0.418315	-0.129553	0.471899	-0.66334	0.217117	-3.05522	0.00224896	0.0355138
ARSF	3.24002e-09	5.42023e-08	0.395453	0.824438	-1.11626	0.596691	-0.0892724	0.386893	-0.74307	0.329667	-1.38612	0.466696	-1.54897	0.425995	-0.665801	0.381757	-0.121938	0.332176	0.0363355	0.338089	-1.153	0.357263	-0.250186	0.413689	-1.42883	0.52814	-0.662952	0.186681	-3.55126	0.000383394	0.012722
PRKCI	2.37144e-12	9.02991e-11	-1.18732	0.520899	0.522392	0.334625	-0.440536	0.230667	-1.32202	0.34882	-0.712695	0.434004	-1.40896	0.41919	-1.21858	0.404595	0.0246712	0.331893	-0.85311	0.352695	-0.547006	0.33776	-0.573824	0.419841	-0.871483	0.493274	-0.662693	0.17544	-3.77733	0.000158517	0.00761737
MDM1	1.47559e-09	2.733e-08	-0.730764	0.843308	0.621781	0.407895	-1.79929	0.313001	-0.262898	0.321605	-0.365866	0.424931	-0.677902	0.393104	-1.50611	0.420957	-0.657155	0.340334	-0.738058	0.349072	-0.841471	0.345632	-0.339293	0.414908	-0.350014	0.475	-0.660442	0.182486	-3.61914	0.000295579	0.0111806
ASPA	1.22687e-08	1.75116e-07	-0.352354	0.822808	-1.23132	0.602946	-0.410124	0.38984	-0.214268	0.321213	-0.606678	0.430634	-0.718387	0.394101	-0.72857	0.383728	0.0125929	0.331884	-0.45877	0.342358	-1.03305	0.352402	-0.668697	0.422533	-2.31798	0.609486	-0.657679	0.186349	-3.52928	0.000416685	0.0134248
ARL3	5.39719e-11	1.4578e-09	0.142348	0.624154	0.455844	0.404526	-0.868076	0.283188	-1.31767	0.348641	-0.721672	0.434313	-1.12576	0.407124	-1.23959	0.405694	-0.337912	0.334137	-0.165138	0.338621	-0.809165	0.344616	-1.0145	0.435577	-0.569708	0.480872	-0.65759	0.179836	-3.65661	0.000255576	0.0103002
AUH	1.55465e-08	2.16731e-07	-0.1589	0.817784	-1.53172	0.621771	-0.313871	0.388561	-0.723681	0.329198	-0.742987	0.435061	-0.936551	0.400413	-0.418063	0.375644	0.0570623	0.331945	-0.235272	0.339197	-0.887849	0.347156	-0.765085	0.425666	-1.84776	0.563083	-0.657558	0.186123	-3.53292	0.000410998	0.013319
FAM179B	1.90186e-09	3.39324e-08	-0.950318	0.861351	-0.473463	0.572412	-0.520345	0.391715	-1.13857	0.341715	-0.579068	0.429841	-0.957258	0.401092	-0.865391	0.388597	-0.618534	0.33938	-0.433568	0.341901	-0.614682	0.339288	-0.273221	0.413969	-0.488493	0.478383	-0.657446	0.18536	-3.54686	0.000389857	0.0127834
OLFML2A	5.8986e-10	1.20434e-08	-0.352695	0.82282	0.80253	0.582511	-2.31242	0.475355	-0.365307	0.32269	-0.69041	0.433253	-0.984857	0.402019	-1.31942	0.410012	-0.399642	0.335032	-0.836744	0.35215	-0.643841	0.339999	-0.160712	0.412833	-0.334662	0.474693	-0.657241	0.197557	-3.32684	0.000878356	0.0197802
NEK9	2.71404e-10	6.13735e-09	-2.17877	1.03066	0.00895021	0.424736	-0.336379	0.303937	-1.40533	0.352343	-1.59107	0.480123	-1.71657	0.434825	-0.502528	0.377425	-0.303474	0.333702	0.0377983	0.338091	-0.00560218	0.331882	-0.389758	0.41576	-0.841166	0.49181	-0.656763	0.199686	-3.28898	0.00100551	0.0215553
G0S2	3.68441e-09	6.1111e-08	-0.457384	0.827103	-0.750126	0.580568	-1.58311	0.430553	-0.888546	0.333557	-1.11248	0.451178	-1.20596	0.410302	-0.6733	0.381983	-0.0128346	0.331884	-0.128404	0.3384	0.0939368	0.332056	-1.04647	0.437029	-0.510056	0.479008	-0.656111	0.186083	-3.5259	0.000422049	0.0135582
MATR3	6.02002e-09	9.44147e-08	0.41084	0.588129	0.0967432	0.329667	-0.995972	0.23618	0.0560278	0.320488	-1.74375	0.491044	-1.92268	0.446644	-0.716778	0.383345	-0.545488	0.337728	-0.263228	0.339482	-0.643201	0.339983	-0.734774	0.424638	-1.11451	0.506681	-0.655435	0.189889	-3.45168	0.0005571	0.0155918
FAAH	1.53912e-09	2.83716e-08	0.0813317	0.601962	-0.596432	0.575595	0.80147	0.398433	-2.0367	0.384405	-1.22789	0.457371	-1.23077	0.411324	-0.469044	0.376681	-0.0584602	0.331949	-0.21568	0.339016	-1.14481	0.356917	-1.13085	0.441053	-0.573381	0.480993	-0.654636	0.222743	-2.93897	0.00329302	0.0456122
PCNT	9.5738e-09	1.4105e-07	-0.319136	0.821678	-0.361268	0.570135	-1.14378	0.410197	-1.13799	0.341694	-2.06784	0.516586	-2.01993	0.452567	-0.079466	0.371758	0.210434	0.332758	-0.423628	0.341728	-0.158641	0.332379	-0.261723	0.413826	-0.428962	0.476795	-0.654491	0.212331	-3.08241	0.00205335	0.0333685
DUS4L	1.82122e-09	3.2719e-08	0.97801	0.86393	-0.804443	0.4142	-0.530367	0.279264	-1.41759	0.352876	-2.15826	0.524234	-1.94772	0.448149	-0.00670427	0.371613	-0.0327129	0.331902	-0.341141	0.340444	-0.59181	0.338753	-0.275013	0.413992	-0.457471	0.477531	-0.654194	0.220374	-2.96857	0.00299193	0.0426764
FBP1	1.93718e-09	3.44049e-08	1.8405	0.974143	-1.72823	0.63592	-0.346523	0.388958	-1.07691	0.339536	-1.42063	0.468853	-1.30865	0.414649	-0.416263	0.37561	0.0994824	0.332077	-0.271895	0.339577	-0.467783	0.336191	-0.572381	0.419804	-1.67248	0.547651	-0.65295	0.224781	-2.90483	0.00367451	0.048772
CTRC	4.83726e-08	5.91651e-07	0.244676	0.819546	-2.22954	0.67787	-0.110453	0.386971	-0.646355	0.327444	-1.76133	0.49235	-2.05091	0.454497	-0.571308	0.379108	-0.24142	0.333034	-0.149562	0.338521	-0.108296	0.332113	-0.779771	0.426178	0.0180091	0.471414	-0.652796	0.222373	-2.9356	0.00332907	0.0458001
CBLB	3.59914e-11	1.01441e-09	-1.5955	0.634046	0.100104	0.418321	-0.928376	0.307584	-1.16376	0.342636	-0.56682	0.429501	-1.00796	0.402814	-1.32551	0.410351	-0.286799	0.333507	-0.47316	0.34263	-0.345471	0.334238	-0.296054	0.414271	-0.183789	0.472399	-0.652795	0.180115	-3.62432	0.000289719	0.0111106
SLC27A2	5.93133e-09	9.32117e-08	1.16379	0.882912	-1.52366	0.439343	-0.480916	0.27648	-1.13269	0.341502	-1.28548	0.460656	-1.17382	0.409005	0.0406945	0.37165	0.412218	0.335232	-0.246706	0.33931	-0.959317	0.349648	-0.660527	0.422285	-1.6606	0.546647	-0.651846	0.21428	-3.04203	0.00234991	0.0366818
ZMYM4	6.04559e-09	9.4625e-08	-0.724512	0.842858	0.758839	0.341372	-1.13979	0.24749	-0.489904	0.32448	-0.959669	0.443807	-1.17622	0.409101	-1.29794	0.408829	-0.280635	0.333438	-0.274837	0.33961	-0.703634	0.341554	-0.787098	0.426437	-1.0333	0.501877	-0.651449	0.177918	-3.66151	0.00025073	0.010258
LAMA3	8.27986e-09	1.25029e-07	-0.439668	0.826302	-0.759017	0.580889	-0.175408	0.387314	-0.275006	0.321715	-1.50711	0.474445	-1.65532	0.431514	-0.650734	0.381309	-0.231203	0.332939	-0.997253	0.357908	-0.346856	0.334257	-0.0587861	0.412312	-1.13642	0.508031	-0.650325	0.186169	-3.4932	0.000477269	0.0142193
VPS26A	9.96469e-08	1.09951e-06	-2.13136	1.02236	1.15308	0.598633	-1.71745	0.437847	0.0249403	0.320446	-0.180685	0.422443	-0.676855	0.393079	-1.20072	0.403674	-0.485885	0.336528	-0.568244	0.344631	-0.827621	0.345192	-0.797852	0.426821	-0.966249	0.498153	-0.650193	0.206929	-3.14211	0.00167735	0.0290236
KBTBD2	7.62987e-09	1.15923e-07	-1.76371	0.962232	1.15322	0.598641	-1.73423	0.438791	-0.329723	0.322274	-1.18616	0.455071	-1.44037	0.42067	-0.800338	0.386185	-0.296601	0.33362	-0.661956	0.346946	-0.565416	0.338159	-0.381642	0.415615	-0.0789491	0.471588	-0.650186	0.205347	-3.16628	0.00154402	0.0278889
ERBB4	4.53726e-07	4.23713e-06	-1.13945	0.71439	-0.820757	0.412442	-0.822071	0.28591	-0.205454	0.32115	-2.07418	0.517115	-2.20462	0.464385	-0.601125	0.379902	0.249517	0.333113	0.0870882	0.338217	0.137207	0.332254	-0.396499	0.415882	-0.921506	0.495793	-0.64937	0.222597	-2.91724	0.00353143	0.0476722
EZR	7.85438e-12	2.53524e-10	-1.55523	0.931787	-0.161427	0.255964	0.0556205	0.173899	-1.48458	0.355858	-0.414615	0.425863	-0.811624	0.396607	-1.06542	0.397072	-0.0673654	0.331971	-0.847143	0.352496	-0.954748	0.349484	-0.616205	0.420995	-1.81171	0.559819	-0.649012	0.172685	-3.75836	0.000171031	0.00799803
ACADM	5.70212e-09	9.01086e-08	-2.12354	1.02101	-1.13522	0.597684	-0.148745	0.387155	-0.24924	0.321487	-1.4861	0.473063	-1.63699	0.430542	-0.729208	0.383749	0.227912	0.332909	-0.394603	0.341245	-0.938639	0.348909	-0.373771	0.298198	-0.422312	0.357466	-0.645336	0.181549	-3.55461	0.000378545	0.012664
DTX4	1.27809e-07	1.36946e-06	-2.50775	1.09121	-0.520083	0.573535	0.858514	0.400127	-1.29128	0.347566	-0.912182	0.441716	-0.830371	0.397146	-1.0592	0.396785	-0.222397	0.33286	-0.0940133	0.338243	-1.05258	0.353161	-0.790719	0.426566	-0.410164	0.476335	-0.644704	0.202669	-3.18107	0.00146733	0.0270589
CR2	6.89902e-09	1.06907e-07	0.0503721	0.816626	-0.495832	0.572938	0.547132	0.392236	-0.468382	0.324134	-1.13018	0.452093	-1.21836	0.41081	-0.484773	0.377024	-0.563252	0.338111	-0.545518	0.34412	-1.16821	0.357913	-0.53984	0.418974	-1.69813	0.54984	-0.643023	0.186449	-3.44879	0.000563103	0.0156112
MECP2	5.29468e-10	1.10228e-08	-2.43217	1.07686	-0.116734	0.337397	-0.654262	0.23564	-1.43892	0.353813	-1.53006	0.475973	-1.37295	0.417527	-0.949082	0.391951	0.104296	0.332096	-0.280081	0.339669	-0.585957	0.338619	0.228962	0.413452	0.106117	0.471736	-0.642317	0.201627	-3.18567	0.00144418	0.0269006
NEDD4L	4.88915e-08	5.9706e-07	0.272064	0.820265	-1.47647	0.437095	-0.136334	0.277101	-1.22988	0.345137	-0.890918	0.440811	-0.713741	0.393984	-0.646244	0.381177	0.59873	0.338913	-0.298485	0.339887	-0.988796	0.350727	-0.463784	0.417218	-2.04728	0.581935	-0.642276	0.201363	-3.18964	0.0014245	0.0267389
BTG3	8.44436e-13	3.66976e-11	-0.57066	0.656642	1.13036	0.35892	-1.57484	0.294897	-1.05446	0.338769	-1.07691	0.449376	-1.49253	0.423188	-1.03532	0.395697	-0.323994	0.333955	-0.326837	0.340249	-0.747992	0.342792	-0.227623	0.413438	-0.349179	0.474983	-0.642189	0.216771	-2.96253	0.00305126	0.0433467
KDM3B	1.80386e-08	2.45749e-07	-0.443615	0.826478	0.288864	0.402396	0.267822	0.275208	-1.02236	0.337698	-1.75326	0.491749	-1.64532	0.430983	-0.520644	0.377848	0.283125	0.333466	-0.69909	0.347956	-0.686029	0.341083	-0.929332	0.431907	-1.51159	0.534501	-0.641821	0.211391	-3.03618	0.00239596	0.0369764
HPD	1.06137e-08	1.53464e-07	0.816397	0.849829	-1.67274	0.631785	0.148302	0.387152	-1.32572	0.348973	-1.26002	0.459188	-1.03692	0.403833	-0.299536	0.373687	0.204372	0.332708	-0.0780315	0.338187	-0.744207	0.342684	-0.870056	0.429526	-1.69532	0.549599	-0.641755	0.211712	-3.03127	0.00243528	0.0372793
MAP7	8.53794e-08	9.65358e-07	-0.51642	0.829994	-1.57733	0.361925	0.373275	0.225	-0.500492	0.324656	-1.57802	0.479225	-1.5013	0.423618	-0.244286	0.372993	0.225357	0.332886	-0.213647	0.338998	-1.09419	0.354822	-0.438134	0.416685	-1.43327	0.528474	-0.641609	0.214231	-2.99495	0.00274492	0.0403475
SLC16A2	1.07254e-08	1.54505e-07	-0.144106	0.817556	-1.05038	0.59336	0.180631	0.387348	-1.36384	0.350566	-1.28783	0.460792	-1.36438	0.417136	-0.507576	0.377541	-0.262242	0.333241	-0.377636	0.340979	-0.678714	0.34089	-0.0691937	0.412343	-0.815959	0.490629	-0.640271	0.186051	-3.44138	0.00057876	0.015799
AASS	1.37553e-08	1.94549e-07	-1.40748	0.912003	0.354505	0.414054	-1.03073	0.287762	-0.624894	0.326991	0.321071	0.424176	-0.321065	0.386756	-1.13103	0.400189	-0.0999593	0.332079	-0.962775	0.356595	-0.475203	0.336328	-1.18728	0.443895	-1.79609	0.558419	-0.639342	0.18161	-3.52041	0.000430885	0.0136576
BCL2	1.72024e-09	3.11204e-08	0.143555	0.373957	-0.551996	0.287777	0.412485	0.199683	-0.231829	0.321345	-1.8881	0.502043	-2.15888	0.46139	-1.30289	0.4091	-0.402044	0.33507	-0.802731	0.351049	-0.830331	0.345278	-0.241463	0.413589	-0.762818	0.488248	-0.638496	0.218506	-2.9221	0.00347682	0.0473386
ALKBH1	8.99294e-09	1.33758e-07	0.169914	0.817969	-0.179641	0.567737	-0.0639474	0.386822	-0.533329	0.325223	-1.62055	0.482172	-1.75717	0.437072	-0.978965	0.393216	-0.716114	0.341896	-0.962062	0.356568	-0.0243624	0.331893	-0.239933	0.413572	-0.537026	0.479826	-0.637306	0.18636	-3.41975	0.000626783	0.0165003
ALDOB	1.14436e-08	1.64547e-07	0.929447	0.859451	-1.31049	0.229804	-0.366285	0.147514	-0.676682	0.328109	-0.988835	0.445139	-0.987903	0.402123	-0.740493	0.384121	0.110024	0.332121	0.099034	0.338263	-0.780533	0.343746	-0.758927	0.425454	-1.85054	0.563335	-0.632446	0.175783	-3.59787	0.000320833	0.0117009
PIK3R4	6.81015e-11	1.78371e-09	-0.0465228	0.816607	-0.23442	0.355195	-0.372475	0.234375	-0.671174	0.327986	-0.584201	0.429986	-0.927143	0.400109	-0.982352	0.393362	-0.454139	0.335944	-0.517303	0.343515	-1.08091	0.354285	-0.832567	0.428094	-0.843475	0.491919	-0.631847	0.177327	-3.56318	0.000366384	0.01238
ATRN	1.18499e-10	2.88967e-09	-0.18129	0.480898	0.75113	0.410703	-0.854277	0.28553	-1.47729	0.355528	-0.856032	0.439368	-1.18008	0.409255	-0.988712	0.393636	-0.611671	0.339217	-0.508984	0.343342	-1.13409	0.356466	-0.174094	0.412938	0.103597	0.471721	-0.629713	0.178752	-3.52282	0.000426974	0.0136373
GATM	3.91286e-09	6.46245e-08	0.515622	0.587358	-1.55696	0.440936	-0.0926496	0.273583	-0.914473	0.334318	-1.00319	0.445808	-0.953507	0.400968	-0.671165	0.381919	0.0198052	0.331889	-0.25117	0.339355	-1.10505	0.355264	-0.373755	0.415477	-1.45101	0.529817	-0.629552	0.179486	-3.50753	0.000452292	0.0138092
CTH	6.09629e-10	1.23497e-08	-0.0371173	0.816567	-0.701813	0.409608	0.257796	0.282451	-1.42499	0.3532	-1.34094	0.463938	-1.85861	0.442861	-0.560961	0.378841	0.0989035	0.332075	-0.34609	0.340513	-0.794566	0.344169	-0.477545	0.417517	-0.693808	0.48538	-0.62897	0.185763	-3.38587	0.000709541	0.0176716
CREBL2	9.35142e-08	1.04219e-06	-3.30962	1.25677	0.600402	0.333605	-0.675658	0.233874	-0.653205	0.327592	-0.316579	0.424106	-0.89368	0.39905	-1.4529	0.41772	-0.665635	0.340551	-0.444448	0.342095	-1.01153	0.351579	-0.193887	0.413107	-0.338173	0.474762	-0.628009	0.198052	-3.17093	0.00151951	0.027653
KL	4.05644e-08	5.08952e-07	-0.452036	0.826858	-1.23577	0.603199	-0.0325113	0.386766	-0.446831	0.323804	-0.555502	0.429193	-0.813677	0.396666	-0.693569	0.382608	0.0384417	0.33191	-0.347211	0.340529	-1.43078	0.370245	-0.347913	0.415045	-1.83436	0.561864	-0.627105	0.186193	-3.36804	0.00075705	0.0182308
MBTPS2	1.60697e-07	1.68927e-06	-0.794312	0.848083	-0.587403	0.575337	0.36212	0.389161	-1.34432	0.349746	-1.83134	0.497643	-1.86715	0.44336	-0.16924	0.372276	-0.0584514	0.331949	-0.227014	0.339119	-0.259454	0.333213	-0.471295	0.41738	-0.848895	0.492178	-0.625466	0.203547	-3.07283	0.00212037	0.0340711
RGS10	9.68803e-09	1.42463e-07	-1.16819	0.524988	0.535128	0.337331	-1.586	0.250114	-0.422156	0.323443	-0.914146	0.4418	-1.20847	0.410404	-1.44544	0.417274	-0.240561	0.333026	-0.334582	0.340353	0.163576	0.332411	-0.270424	0.413934	-0.804204	0.490089	-0.624511	0.198299	-3.14934	0.00163642	0.0288185
PTH1R	1.79271e-08	2.44658e-07	-0.992311	0.639612	-0.600266	0.575706	-0.372905	0.389306	-1.25374	0.34607	-1.25959	0.459164	-1.3623	0.417042	-0.844174	0.387791	0.109903	0.33212	-0.18306	0.338749	-0.650605	0.340168	-0.206567	0.413225	-0.121294	0.471838	-0.621371	0.184568	-3.36662	0.000760964	0.0182308
AKAP11	3.37104e-08	4.33587e-07	-1.09557	0.875608	-0.00540808	0.403726	-0.561662	0.278687	-0.0698937	0.320518	-0.75373	0.435446	-1.2309	0.411329	-1.0715	0.397354	-0.507576	0.336949	-0.415272	0.341586	-0.626237	0.339566	-0.84389	0.428521	-0.813853	0.490531	-0.62087	0.180234	-3.44479	0.000571499	0.015756
KIAA0430	6.41749e-08	7.57537e-07	-0.012949	0.525957	0.894976	0.586241	-0.721684	0.396249	-0.946783	0.335294	-1.4431	0.470281	-1.85463	0.44263	-0.490781	0.377158	0.0162643	0.331886	-0.65139	0.346668	-0.404632	0.335111	-0.469366	0.417338	-1.21075	0.512779	-0.620344	0.192843	-3.21683	0.00129615	0.0256064
USP2	1.75394e-09	3.16564e-08	0.484173	0.828373	-0.847719	0.414547	-0.407057	0.277871	-0.795627	0.330997	-1.21617	0.456718	-1.46295	0.42175	-0.326328	0.374074	0.0138989	0.331885	-0.216432	0.339023	-0.961794	0.349738	-0.474515	0.41745	-1.10161	0.505897	-0.619347	0.180576	-3.42984	0.000603946	0.016168
TERF1	5.33456e-08	6.43004e-07	-0.568087	0.324792	0.819669	0.412937	-1.73244	0.316714	-0.25503	0.321536	-0.699013	0.43354	-0.917761	0.399808	-1.67155	0.431589	-0.078414	0.332003	-0.297382	0.339873	-0.817291	0.344868	-0.0863482	0.412405	-1.19391	0.511681	-0.618222	0.204991	-3.01585	0.00256264	0.0385893
SLC26A4	8.03888e-08	9.12911e-07	-1.88857	0.98178	-0.595546	0.57557	-1.32815	0.418058	-0.870243	0.333032	-0.0838803	0.421811	-0.622238	0.391823	-1.34385	0.411378	0.1252	0.332191	-0.0417415	0.338097	-0.718819	0.34197	-0.287366	0.414153	-0.682086	0.484918	-0.614786	0.186102	-3.3035	0.000954872	0.0207507
DBP	1.02516e-09	1.97885e-08	0.130362	0.817363	0.0604626	0.418127	0.19225	0.281071	-0.715514	0.329004	-1.11692	0.451406	-1.09111	0.405812	-0.92755	0.391061	-0.0193155	0.331888	-1.19032	0.366011	-0.875037	0.346727	-0.464674	0.417237	-1.60921	0.54236	-0.61468	0.181612	-3.38459	0.000712856	0.0177143
MYRIP	1.67136e-09	3.03773e-08	0.187619	0.818291	0.218242	0.568112	-1.78273	0.441559	-1.12086	0.341078	-0.704966	0.433741	-1.52604	0.424844	-0.952343	0.392087	-0.287804	0.333519	-0.848586	0.352544	-0.438401	0.335669	0.29968	0.414321	0.218288	0.472806	-0.614219	0.196637	-3.12362	0.00178639	0.03034
NRXN1	9.44601e-07	7.95244e-06	-1.48581	0.922299	-1.53782	0.368147	-0.0629925	0.223633	-0.934125	0.334908	-1.46831	0.471904	-1.68188	0.432939	-0.38314	0.375002	-0.284458	0.333481	-0.126655	0.338391	-0.0900057	0.332041	-0.457964	0.417095	0.09192	0.471653	-0.613722	0.186545	-3.28994	0.0010021	0.0215444
ACOX2	5.40593e-08	6.49965e-07	-0.000159729	0.816497	-1.60707	0.627032	-0.449084	0.390453	-0.666048	0.327873	-1.42624	0.469208	-1.39638	0.418605	-0.357794	0.37457	0.277606	0.333405	-0.224071	0.339092	-0.887233	0.347135	-0.0509132	0.412292	-1.03506	0.501978	-0.611244	0.186122	-3.28411	0.00102306	0.0218049
DZIP3	3.20068e-07	3.09911e-06	-0.404771	0.58904	-1.3147	0.353683	-0.407628	0.226619	-0.431352	0.323575	-1.46898	0.471947	-1.36039	0.416955	-0.0378393	0.371645	0.562021	0.338084	-0.332066	0.340319	-0.759083	0.343113	-0.45957	0.417129	-1.59128	0.540888	-0.610141	0.182155	-3.34956	0.000809398	0.0187277
EPHX2	4.01949e-08	5.05131e-07	-0.216442	0.818884	-1.52612	0.621389	-0.0243023	0.386757	-1.50719	0.356889	-0.93752	0.44282	-0.869296	0.398301	-0.342224	0.374319	0.308453	0.333762	-0.218898	0.339045	-0.92222	0.348333	-0.419817	0.416322	-0.994469	0.499693	-0.609032	0.186087	-3.27284	0.00106472	0.0223067
SRPK2	1.79439e-07	1.85619e-06	-0.536635	0.593988	0.132536	0.303	0.0235786	0.19678	-0.757345	0.33002	-2.40707	0.546339	-2.09113	0.457036	-0.417285	0.375629	-0.511897	0.337035	-0.315766	0.340104	-0.445629	0.335794	-0.349523	0.415071	-0.722171	0.486528	-0.607069	0.206618	-2.93813	0.00330201	0.0456311
ARHGAP5	5.67998e-08	6.77677e-07	-0.938368	0.608324	-0.453056	0.571953	-0.267842	0.388069	-1.18483	0.34342	-0.783116	0.436525	-1.02047	0.403251	-1.02608	0.395282	-0.257886	0.333197	-0.267201	0.339525	-0.512272	0.337043	0.022897	0.412244	-0.742722	0.487386	-0.606799	0.183889	-3.29981	0.000967507	0.0209431
SLC6A2	5.35403e-10	1.10769e-08	0.742887	0.600365	-0.530465	0.225908	-0.644679	0.155664	-1.65409	0.363893	-1.54167	0.476753	-1.51492	0.424291	-0.67215	0.381948	-0.0897325	0.33204	-0.354536	0.340634	-0.675313	0.340801	0.0992292	0.412461	-0.146509	0.472037	-0.605927	0.180214	-3.36226	0.000773075	0.0182308
CDC14A	7.61542e-09	1.15923e-07	-1.95105	0.991909	-0.395022	0.267976	-0.403314	0.183334	-1.10718	0.340592	-1.17926	0.454697	-1.65274	0.431377	-0.961747	0.392483	-0.0733906	0.331988	0.217062	0.339028	-0.77548	0.343595	-0.379732	0.415581	0.0809644	0.471598	-0.605655	0.17253	-3.51043	0.000447383	0.013735
ZKSCAN3	1.15753e-07	1.2576e-06	-0.297618	0.821004	-1.20175	0.601286	-0.751218	0.397032	-0.773452	0.330426	-1.50423	0.474254	-1.66944	0.432269	-0.13511	0.372035	-0.0863488	0.332029	-0.0520452	0.338117	-0.394841	0.334957	-0.588032	0.420219	-0.237035	0.473057	-0.603224	0.185745	-3.24759	0.00116385	0.0236678
CNIH3	5.83663e-09	9.19092e-08	1.08286	0.87429	0.95074	0.588674	-0.809397	0.398662	-1.37247	0.350932	-0.797977	0.437086	-1.54929	0.426012	-0.770846	0.385149	-0.200144	0.332674	-0.116347	0.33834	-0.875637	0.346747	-0.992252	0.43459	-0.614506	0.482402	-0.603172	0.205105	-2.9408	0.00327363	0.04558
CLASP1	1.72331e-08	2.36431e-07	0.158345	0.817775	0.001009	0.566947	-0.900246	0.401435	-1.34567	0.349802	-1.51906	0.475239	-1.41344	0.419399	-0.432489	0.375926	0.0798175	0.332007	-0.902233	0.354389	-0.29385	0.333588	-0.340784	0.414931	0.107185	0.471743	-0.602902	0.186189	-3.23812	0.0012032	0.0242897
KIAA1109	1.45161e-07	1.53843e-06	-0.976304	0.863769	-0.636317	0.335037	0.405516	0.225763	-0.882583	0.333385	-1.64179	0.483667	-1.95576	0.448635	-0.635442	0.380864	-0.0078152	0.331882	-0.115946	0.338338	-0.478517	0.336389	-0.316461	0.414561	-1.21105	0.512798	-0.602702	0.201056	-2.99768	0.0027204	0.0401467
AMT	1.03735e-06	8.6398e-06	-0.970707	0.863244	-1.79386	0.640949	0.25086	0.387907	-0.741544	0.32963	-1.75221	0.491672	-1.368	0.417301	-0.24701	0.373024	0.47662	0.336354	-0.120081	0.338358	-0.610348	0.339185	-0.668956	0.42254	-0.751984	0.487781	-0.601298	0.203177	-2.95948	0.00308162	0.0436189
ZNF91	1.63737e-08	2.27855e-07	-0.340426	0.592098	-0.51019	0.573288	-2.21806	0.468888	-1.30769	0.348233	-0.260126	0.423305	-0.381726	0.38752	-0.849673	0.387998	0.047477	0.331926	-0.179459	0.338723	-0.906276	0.347782	0.0471854	0.412283	-0.442091	0.477128	-0.5984	0.184681	-3.24019	0.00119452	0.0242006
GRK5	2.21317e-09	3.86881e-08	-1.9011	0.696481	0.248401	0.40872	-0.838416	0.314576	-0.366619	0.322707	-1.13924	0.452567	-1.42452	0.419919	-0.931178	0.39121	0.016015	0.331886	-0.113614	0.338327	-0.434093	0.335596	-0.428376	0.41649	-0.753098	0.487828	-0.598121	0.180461	-3.31441	0.000918356	0.0201547
EGF	9.86632e-08	1.0902e-06	-0.602949	0.834843	-1.01273	0.591539	-1.04001	0.406232	-1.04239	0.338362	-1.02295	0.446742	-1.17393	0.409009	-0.518401	0.377794	0.249454	0.333112	0.400019	0.341333	-0.818013	0.344891	-0.301295	0.414343	-0.727214	0.486736	-0.597187	0.185904	-3.21233	0.00131661	0.0256915
DOPEY1	4.54146e-10	9.60002e-09	-0.256025	0.819835	-0.0330402	0.327958	0.111694	0.223786	-0.884992	0.333454	-1.35675	0.464895	-1.69693	0.433754	-0.827976	0.387189	-0.43182	0.335557	-0.789724	0.350639	-0.869435	0.346542	-0.338125	0.414889	-0.307657	0.474185	-0.595042	0.176742	-3.36672	0.000760678	0.0182308
ST13	2.33903e-08	3.11031e-07	-0.477617	0.828056	-0.781248	0.337043	-0.300451	0.230013	-1.50171	0.356639	-1.51561	0.475009	-1.64059	0.430732	-0.704489	0.382952	0.237417	0.332996	-0.343358	0.340475	-0.652958	0.340228	0.416496	0.416258	-0.140757	0.471988	-0.594622	0.188553	-3.15361	0.00161267	0.0285972
RSBN1	4.17858e-08	5.20917e-07	-1.67977	0.949632	0.811194	0.582844	-0.708295	0.395903	-1.0994	0.340318	-0.61101	0.430762	-0.894415	0.399073	-0.732942	0.383872	-0.318386	0.333884	-0.7643	0.349856	-0.730175	0.342287	-0.0251916	0.412246	-0.437478	0.47701	-0.594402	0.185816	-3.19888	0.00137965	0.0263116
NDUFS1	7.32661e-07	6.41099e-06	-1.05918	0.871868	-0.33672	0.569717	-0.615215	0.393675	-0.0138756	0.320438	-1.43103	0.469512	-1.64799	0.431125	-0.444753	0.376172	-0.125048	0.332191	-0.183932	0.338756	-0.927767	0.348526	-0.27389	0.413977	-0.720828	0.486472	-0.593278	0.18578	-3.19344	0.00140587	0.0264987
PTPN14	1.3412e-07	1.43313e-06	-1.42349	0.914072	0.866742	0.585061	-1.67519	0.435502	-0.876607	0.333213	-0.578054	0.429813	-1.00601	0.402746	-0.743383	0.384218	-0.436634	0.335639	-0.124039	0.338378	-0.0755922	0.331994	-0.853567	0.428889	-0.426081	0.476723	-0.592268	0.186052	-3.18334	0.00145588	0.0269374
GPD1L	5.97704e-08	7.09723e-07	-0.570161	0.832921	-0.481087	0.572589	-0.748829	0.396968	-1.67377	0.36487	-1.43326	0.469653	-1.19747	0.409956	-0.54282	0.378385	-0.33241	0.334064	0.258799	0.339435	-0.331327	0.33405	-0.241916	0.413594	0.0671867	0.471537	-0.590955	0.186049	-3.17634	0.00149146	0.0273673
PGAP1	7.005e-08	8.14528e-07	-0.726425	0.842995	-0.764706	0.432997	-0.275223	0.28009	-0.466921	0.324112	-1.18066	0.454773	-1.45179	0.421215	-0.59871	0.379836	-0.0522801	0.331935	-0.110126	0.338311	-0.556735	0.337969	-0.751436	0.425198	-0.757395	0.488013	-0.590498	0.180524	-3.27103	0.00107157	0.022408
FABP1	6.61084e-08	7.76823e-07	0.610162	0.835279	-1.33208	0.608866	-0.223157	0.387665	-1.2218	0.344825	-1.08624	0.449844	-1.07707	0.405291	-0.434871	0.375973	0.23269	0.332952	-0.0180891	0.338068	-0.614075	0.339274	-0.789419	0.42652	-1.1009	0.505854	-0.588135	0.186018	-3.16171	0.00156844	0.0280999
FZD9	1.02175e-07	1.12262e-06	0.810939	0.849393	-0.852074	0.584462	-0.559142	0.392478	-0.527977	0.325129	-1.55731	0.47781	-1.81864	0.440551	-0.58503	0.379468	-0.77029	0.343442	0.171244	0.338664	-0.426056	0.33546	-0.244613	0.413625	-0.426106	0.476724	-0.587905	0.186111	-3.1589	0.00158364	0.0281726
GLS	1.91215e-06	1.4589e-05	-0.40895	0.824987	-1.32526	0.287336	0.510801	0.176616	-1.36292	0.350527	-1.06593	0.448831	-0.923976	0.400007	-0.520935	0.377855	0.128215	0.332207	-0.547621	0.344167	-0.908285	0.34785	-0.0526196	0.412296	-1.26727	0.516558	-0.587586	0.201414	-2.91731	0.00353067	0.0476722
TM9SF4	9.34518e-07	7.88462e-06	-2.0952	1.01611	-0.367107	0.416657	-0.559182	0.282775	-0.940878	0.335113	-1.83778	0.498137	-1.78392	0.438575	-0.0280792	0.37163	-0.186523	0.33257	-0.333289	0.340336	-0.0635776	0.331961	-0.153527	0.412781	0.0826123	0.471606	-0.585591	0.197169	-2.96999	0.00297811	0.0426439
TSC22D3	5.92204e-10	1.20596e-08	-1.99766	0.720936	0.29992	0.402492	-0.587189	0.29461	-1.7843	0.370519	-0.628416	0.431283	-1.18219	0.40934	-0.892485	0.389652	-0.115868	0.332147	-0.389494	0.341164	-0.328989	0.33402	-0.335037	0.414841	0.446791	0.47725	-0.583886	0.197139	-2.9618	0.00305848	0.0433467
MPPED1	5.49489e-06	3.65652e-05	-1.14193	0.88053	-1.63966	0.629371	0.540183	0.392098	-0.701399	0.328673	-1.69144	0.487218	-1.67067	0.432336	-0.342392	0.374321	-0.380079	0.334732	-0.139285	0.33846	-0.364753	0.334508	-0.0507112	0.412291	-0.419367	0.476558	-0.582626	0.198373	-2.93703	0.00331377	0.0457366
MAOA	3.02714e-07	2.95831e-06	-0.82486	0.502765	-1.28754	0.351531	0.0666832	0.224638	-1.43289	0.353547	-0.951584	0.443444	-1.07384	0.405171	-0.821256	0.386942	0.0780951	0.332002	-0.65641	0.3468	0.142815	0.332285	-0.53396	0.418829	-0.244194	0.473158	-0.578685	0.174535	-3.31559	0.000914508	0.0201382
ROCK2	5.60787e-08	6.71133e-07	0.221845	0.819004	-0.356357	0.448533	-0.389243	0.278572	-1.02013	0.337624	-1.62392	0.482408	-1.23905	0.411669	-0.177373	0.372341	-0.314409	0.333835	-0.279462	0.339662	0.0675064	0.331971	-1.01771	0.435721	-0.932222	0.496349	-0.576982	0.181216	-3.18395	0.00145279	0.0269276
IFT88	1.77786e-06	1.37475e-05	-1.44853	0.917345	-0.73597	0.580064	0.373128	0.389309	-0.987862	0.33658	-1.63738	0.483355	-1.41845	0.419634	-0.595982	0.379762	0.364639	0.334506	-0.228527	0.339133	-0.542939	0.337674	-0.248711	0.413672	-0.789422	0.489421	-0.575679	0.186981	-3.07881	0.00207827	0.0335764
PER2	4.65971e-08	5.74451e-07	0.278725	0.820451	0.0584401	0.407078	0.0122533	0.273541	-0.388316	0.322982	-1.20163	0.455916	-1.60272	0.428748	-0.924325	0.390929	-0.413865	0.335259	-1.34829	0.373543	-0.987755	0.350689	0.356181	0.41518	-0.601631	0.481951	-0.572682	0.18221	-3.14298	0.00167238	0.0290236
PDE8A	6.78748e-08	7.9279e-07	0.56946	0.832881	-0.246103	0.418246	-0.610061	0.281974	-0.992801	0.336738	-1.96181	0.507896	-1.69956	0.433897	-0.406927	0.375433	0.336574	0.334119	-0.241594	0.339259	-0.655246	0.340286	-0.344606	0.414992	-0.436293	0.47698	-0.56808	0.190851	-2.97656	0.00291502	0.0420666
CAND1	2.66585e-08	3.49708e-07	1.12541	0.878756	0.623439	0.336295	-1.27863	0.242205	-0.596075	0.326406	-0.751945	0.435382	-1.0136	0.40301	-0.908874	0.390304	-0.648555	0.340117	-0.340826	0.34044	-0.52332	0.337266	-0.498208	0.417981	-0.952441	0.497414	-0.567831	0.177082	-3.20659	0.00134317	0.0261049
DLD	1.58455e-06	1.25012e-05	-1.08852	0.874875	-0.429419	0.571446	-0.468173	0.390773	-0.0442189	0.320468	-1.40916	0.468132	-1.52339	0.424712	-0.443901	0.376155	-0.121717	0.332174	-0.0223044	0.338072	-0.70771	0.341665	-0.668762	0.422535	-0.551057	0.480268	-0.56227	0.185485	-3.03134	0.00243469	0.0372793
OCRL	1.95155e-08	2.63561e-07	-0.882519	0.620313	-0.20849	0.403243	-0.254268	0.295783	-1.2	0.343992	-1.45783	0.471226	-1.52433	0.424759	-0.797136	0.386071	-0.138857	0.332263	0.0337754	0.338085	-0.680913	0.340948	-0.0859349	0.412404	0.0959282	0.471676	-0.561801	0.179919	-3.12251	0.00179313	0.0303873
WWTR1	8.68548e-07	7.42466e-06	-1.24932	0.892599	-0.146798	0.343081	-0.714915	0.239178	-0.702148	0.32869	-1.75165	0.49163	-1.91149	0.445977	-0.12745	0.371988	-0.279064	0.333421	-0.283225	0.339706	0.524841	0.337297	-0.641211	0.421712	-0.33644	0.474728	-0.561032	0.19243	-2.91551	0.00355103	0.0477871
ERCC8	6.98409e-07	6.1389e-06	-0.350525	0.822743	0.343995	0.569838	-1.09684	0.408362	-0.547665	0.325482	-1.48845	0.473216	-1.86945	0.443495	-0.116632	0.371927	-0.281686	0.33345	-0.0858419	0.338213	-0.289947	0.333543	-0.118419	0.412558	-1.05234	0.502975	-0.560707	0.185971	-3.01502	0.00256959	0.0386414
KIAA0895	1.38069e-07	1.47128e-06	1.54904	0.930928	-1.04514	0.593103	-0.299562	0.3884	-0.740873	0.329613	-0.954183	0.44356	-1.51489	0.42429	-1.08664	0.398062	-0.339075	0.334152	-0.511466	0.343393	-0.797433	0.344256	0.239936	0.413572	-0.168927	0.472245	-0.560617	0.186218	-3.01054	0.00260786	0.039058
SLC1A6	2.55973e-06	1.8892e-05	0.583625	0.833697	-2.17413	0.672852	-0.237556	0.387787	-0.895893	0.33377	-1.18889	0.45522	-0.58486	0.391023	-0.0506429	0.371671	-0.242604	0.333046	0.0503742	0.338114	-0.529725	0.337398	-0.968816	0.433572	-0.871249	0.493262	-0.56009	0.185814	-3.01425	0.00257615	0.0386876
SOS1	7.71205e-08	8.78361e-07	0.693571	0.669279	-0.024253	0.413068	-0.681446	0.284987	-0.986302	0.33653	-1.37436	0.465971	-1.2971	0.414144	-0.434241	0.375961	-0.439002	0.33568	-0.167402	0.338637	-0.522065	0.33724	-0.459339	0.417124	-0.584332	0.481359	-0.556541	0.17964	-3.09809	0.0019477	0.0321598
DIO1	1.22796e-07	1.32487e-06	0.974664	0.863615	-1.22435	0.602552	-0.535884	0.392014	-0.72254	0.32917	-0.776518	0.43628	-0.755052	0.395052	-0.536994	0.378242	0.05556	0.331942	-0.286245	0.339741	-1.24613	0.361355	-0.42729	0.416468	-0.69372	0.485376	-0.555954	0.185509	-2.99692	0.00272725	0.0401942
CD164	5.12715e-07	4.70887e-06	-1.86718	0.978365	0.018503	0.328283	-0.0865106	0.226023	0.0539622	0.320484	-0.862448	0.439629	-1.23416	0.411465	-0.972456	0.392938	-0.658802	0.340376	-0.675523	0.347309	-0.781511	0.343775	-0.205956	0.41322	-0.815357	0.490601	-0.555953	0.176646	-3.14726	0.00164806	0.0288185
HPGD	8.90243e-08	9.99307e-07	-0.814544	0.548348	0.221946	0.286603	-1.65692	0.219496	-0.309	0.32205	0.0504052	0.4217	-0.3056	0.386581	-0.947815	0.391898	-1.20105	0.35934	-0.410643	0.341508	-0.372394	0.334619	0.233062	0.413496	-0.752949	0.487822	-0.555839	0.182652	-3.04316	0.00234108	0.0365954
FAM168B	2.23053e-07	2.24467e-06	-0.0999686	0.508046	-0.223109	0.568165	0.0905445	0.386898	-1.15097	0.342166	-1.56221	0.478144	-1.40564	0.419035	-0.996053	0.393955	0.057187	0.331946	-0.620732	0.345886	-0.717069	0.341922	0.0247738	0.412246	0.0843736	0.471614	-0.551868	0.183722	-3.00382	0.00266616	0.0396024
WNT5A	8.13594e-07	7.00105e-06	-1.82389	0.704302	0.270216	0.402155	-0.952292	0.285068	-0.657645	0.327688	-0.35279	0.424701	-0.059037	0.384963	-0.573673	0.379169	-0.385409	0.334812	-0.367173	0.34082	-0.680358	0.340933	-0.772982	0.42594	-0.694211	0.485396	-0.55021	0.178692	-3.07909	0.00207636	0.0335764
LRPPRC	1.40269e-05	8.26629e-05	-0.688451	0.840336	-1.21481	0.425977	0.186542	0.274099	-0.368428	0.322729	-1.36653	0.465491	-0.814137	0.396679	-0.207533	0.372609	0.22378	0.332872	-0.282702	0.339699	-0.463419	0.336111	-0.968612	0.433563	-1.91441	0.569233	-0.54902	0.180705	-3.03821	0.0023799	0.0369764
DLG2	9.55708e-07	8.03725e-06	-0.826049	0.850606	-0.0781569	0.567096	-1.3007	0.416823	-1.42222	0.353078	0.369619	0.424999	0.00431125	0.384901	-1.00723	0.394445	0.000119876	0.331881	0.248715	0.33933	-1.08284	0.354363	-0.796847	0.426785	-0.797542	0.489787	-0.546513	0.187746	-2.91091	0.00360374	0.0482953
POLR2B	2.02047e-05	0.000111866	-0.836931	0.851491	0.239656	0.568352	-0.164069	0.387243	-0.723141	0.329185	-1.9544	0.507302	-0.87325	0.398421	-0.539145	0.378295	0.289848	0.333542	-0.498615	0.343131	-0.0687112	0.331974	-0.795644	0.426742	-1.27663	0.517198	-0.546227	0.18608	-2.93544	0.00333077	0.0458001
SMPDL3A	1.1128e-06	9.1895e-06	0.666615	0.838867	-1.13103	0.597464	0.253382	0.38793	-0.0101379	0.320437	-0.640429	0.431651	-0.704368	0.39375	-1.04788	0.396266	-0.326252	0.333984	-0.543385	0.344074	-1.02561	0.352116	-0.652702	0.422051	-1.17737	0.510615	-0.541659	0.185655	-2.91755	0.0035279	0.0476722
SMAD4	3.37978e-06	2.38578e-05	-0.775011	0.493965	-0.18736	0.436134	-0.0556294	0.273803	-0.584399	0.326176	-0.409188	0.425753	-0.6004	0.39135	-1.05262	0.396483	-0.473934	0.336304	-0.632525	0.346183	-0.696242	0.341355	-0.559714	0.242231	-0.612974	0.280897	-0.54126	0.169172	-3.19946	0.00137685	0.0263116
TRIM33	2.81862e-06	2.05493e-05	-1.09932	0.62049	-0.0307997	0.283502	-0.398894	0.198337	0.0608906	0.320498	-1.95931	0.507695	-1.43685	0.420502	-0.667398	0.381805	-0.051101	0.331933	-0.1264	0.33839	-0.58877	0.338683	-0.613734	0.420926	-0.849397	0.492202	-0.541003	0.172527	-3.13575	0.00171413	0.0295454
CLCN3	4.89842e-08	5.97254e-07	0.346253	0.822592	0.27183	0.286196	-0.992633	0.204787	-0.731376	0.329382	-1.53501	0.476305	-1.82311	0.440807	-0.551667	0.378606	-0.50039	0.336808	0.191882	0.338817	-0.54221	0.337658	-0.288308	0.414166	-0.0896548	0.471641	-0.540114	0.185265	-2.91535	0.00355288	0.0477871
N4BP2L1	2.78235e-08	3.62544e-07	-0.291447	0.523262	-0.312779	0.240276	0.0185345	0.163572	-0.308909	0.322049	-1.17964	0.454718	-1.59334	0.428262	-1.81219	0.441267	-0.163694	0.332412	-0.528711	0.343756	-1.00982	0.351514	0.101842	0.412473	-0.468863	0.477838	-0.538178	0.173533	-3.10131	0.00192668	0.0319661
ZFP37	6.54285e-07	5.80352e-06	-0.0632829	0.816701	0.286177	0.568949	-1.20227	0.41258	-0.587298	0.326233	-0.706188	0.433783	-0.890514	0.398951	-0.885978	0.389396	-0.0695544	0.331977	-0.542894	0.344063	-0.815387	0.344809	0.0247534	0.412246	-0.53315	0.479706	-0.535556	0.185121	-2.89301	0.00381574	0.0498547
ZNF451	9.60341e-08	1.06266e-06	-0.610403	0.835294	-0.885508	0.442989	-1.40375	0.300475	-0.632169	0.327143	-0.686014	0.433108	-0.475378	0.388956	-0.818381	0.386837	-0.102131	0.332088	0.0296312	0.33808	-0.723209	0.342092	-0.218812	0.292282	-0.0259627	0.333397	-0.533949	0.175095	-3.04947	0.00229243	0.0360383
SERPINB9	8.74578e-08	9.87423e-07	-0.886958	0.855701	0.870157	0.414621	-0.566233	0.280327	-0.519093	0.324973	-1.32433	0.462943	-1.77281	0.437949	-1.01187	0.39465	-0.471486	0.336259	-0.40079	0.341345	-0.416316	0.335299	-0.0527021	0.412296	-0.155702	0.472118	-0.532703	0.18333	-2.90571	0.00366419	0.0487398
GRHPR	4.2399e-06	2.90592e-05	-0.27786	0.820427	-0.888366	0.338578	-0.169683	0.223714	-0.876964	0.333224	-1.12357	0.45175	-0.943145	0.400628	-0.470618	0.376715	0.224993	0.332883	0.0359767	0.338088	-0.560751	0.338057	-0.754395	0.425299	-1.04752	0.502696	-0.532332	0.176041	-3.02392	0.00249526	0.0379875
APITD1	1.21423e-06	9.9322e-06	0.0172595	0.589272	-0.518229	0.573488	-0.323151	0.38867	-0.754198	0.329941	-0.74539	0.435147	-0.940043	0.400527	-0.938636	0.391517	0.113332	0.332135	0.0677254	0.338156	-0.984638	0.350573	-0.659908	0.422267	-0.710488	0.48605	-0.531073	0.183681	-2.89128	0.0038368	0.0498547
CREBZF	3.109e-06	2.23521e-05	-0.140894	0.817509	-0.0766542	0.286807	-0.197599	0.196256	-0.607672	0.326638	-1.75441	0.491835	-1.45605	0.421419	-0.809579	0.386517	-0.234725	0.332971	-0.229434	0.339141	-0.666519	0.340573	-0.55979	0.419477	-0.263613	0.473448	-0.531019	0.173437	-3.06174	0.00220052	0.034942
PTCH1	4.74652e-08	5.83304e-07	0.293857	0.583837	-0.564829	0.335641	-0.240639	0.238365	-0.539801	0.32534	-1.80514	0.495645	-2.02304	0.452759	-0.385503	0.375043	-0.286487	0.333504	0.101603	0.338274	-0.127772	0.332204	-0.658138	0.422214	-0.701223	0.485676	-0.52872	0.182098	-2.90349	0.0036903	0.0488646
NCOA1	1.78878e-07	1.85619e-06	-0.339995	0.595056	0.578787	0.288324	-1.46124	0.219292	-0.65306	0.327589	-0.660549	0.432282	-0.882121	0.398692	-1.15776	0.401504	0.196737	0.332647	-0.261325	0.339462	-0.640176	0.339908	-0.210934	0.413268	-0.606762	0.48213	-0.52555	0.179061	-2.93503	0.00333515	0.0458035
SHANK2	5.3725e-10	1.10856e-08	0.137948	0.817467	-0.43519	0.287296	0.100395	0.194271	-0.91447	0.334318	-1.50748	0.47447	-1.77358	0.437992	-1.05432	0.396561	0.0505737	0.331932	-0.65874	0.346861	-0.59593	0.338848	-0.161684	0.239895	-0.386954	0.280771	-0.523317	0.166033	-3.15189	0.00162219	0.0287201
BAZ2B	4.77779e-07	4.42985e-06	-0.863131	0.853668	0.0144763	0.403551	-0.165631	0.279121	0.307636	0.322036	-0.84069	0.43875	-1.28387	0.413572	-1.09422	0.39842	-0.179396	0.332518	-1.12744	0.363236	-0.888079	0.347163	-0.403721	0.296392	-0.310181	0.336689	-0.518458	0.175333	-2.95699	0.00310654	0.0438596
CAMK2G	7.54871e-08	8.63551e-07	0.113348	0.431931	-0.461123	0.333048	-0.299574	0.224742	-0.849331	0.332445	-1.40094	0.467618	-1.6257	0.429948	-0.966086	0.392667	0.130849	0.33222	-0.0270214	0.338077	-0.0936774	0.332055	-0.52407	0.418589	-0.79144	0.489512	-0.514622	0.173559	-2.96512	0.00302564	0.0430647
HSPA9	6.62397e-07	5.85544e-06	-0.926788	0.650488	-0.666878	0.3346	0.0941076	0.223577	-1.13873	0.341721	-1.94406	0.506473	-1.34987	0.41648	-0.18487	0.372404	0.208627	0.332743	-0.416961	0.341614	-0.501611	0.336832	-0.0177042	0.291568	-0.415585	0.336937	-0.509162	0.175673	-2.89835	0.00375137	0.0494369
SUCLG2	4.20759e-06	2.89397e-05	0.106471	0.817075	-0.990823	0.296337	0.0252128	0.193609	-0.710374	0.328882	-0.651431	0.431994	-0.34679	0.387064	-0.568727	0.379041	-0.109016	0.332116	-0.575028	0.344787	-1.02168	0.351965	-0.278895	0.414042	-1.18272	0.510958	-0.509015	0.172863	-2.94462	0.00323348	0.0451913
VPS52	8.31096e-07	7.128e-06	-0.0891258	0.816902	-0.684302	0.578304	-1.06576	0.407184	-1.38875	0.351628	-0.943959	0.443104	-0.889502	0.39892	-0.324068	0.37404	0.141639	0.332278	0.0866223	0.338216	-0.50541	0.336906	-0.364056	0.170032	-0.407122	0.195078	-0.508857	0.167525	-3.0375	0.0023855	0.0369764
ITSN1	1.75405e-06	1.36039e-05	0.219611	0.579822	-0.315693	0.258739	-0.244571	0.174834	-0.871034	0.333055	-1.532	0.476103	-1.74001	0.436118	-0.275642	0.37337	-0.156839	0.332368	-0.324069	0.340212	-0.314427	0.333835	-0.0956592	0.412445	-1.09368	0.505419	-0.505714	0.169686	-2.98028	0.00287981	0.0417761
IGKC	9.76376e-06	6.03754e-05	0.826455	0.522293	-0.569882	0.289359	1.33912	0.210586	0.671035	0.327983	0.119204	0.421988	0.39528	0.387709	1.12572	0.399931	-0.0378467	0.331909	-0.145214	0.338495	0.752437	0.34292	0.633505	0.188684	0.329294	0.213031	0.471636	0.162539	2.90168	0.00371165	0.0490301
IGHM	3.13633e-07	3.05338e-06	0.128851	0.459052	0.11707	0.253986	1.36181	0.188204	0.814643	0.3315	0.116842	0.421974	0.148119	0.385296	0.763918	0.384911	0.233544	0.33296	0.155428	0.338558	0.645626	0.340043	0.480299	0.170935	0.325883	0.195324	0.492359	0.154531	3.18616	0.00144177	0.0269006
TPM1	4.76605e-08	5.84781e-07	0.217928	0.474437	0.519471	0.293184	0.218242	0.194086	0.642759	0.327367	0.665593	0.432443	0.574866	0.390817	1.03577	0.395717	0.70974	0.341721	0.574261	0.344769	0.672493	0.340728	0.00695281	0.412232	0.369237	0.475404	0.507234	0.170462	2.97565	0.00292371	0.0420824
STX6	1.23481e-06	1.00793e-05	0.81853	0.601046	1.15527	0.368021	0.473399	0.229826	1.26664	0.34658	0.111494	0.421944	0.28431	0.386356	1.03889	0.395858	-0.0881746	0.332035	0.0238832	0.338073	0.950766	0.349341	0.191118	0.413082	-0.112515	0.471777	0.510888	0.17548	2.91137	0.00359846	0.0482829
FAS	6.81919e-05	0.000318215	0.474901	0.347162	0.971397	0.297003	1.11237	0.205029	1.09617	0.340205	-0.263362	0.423347	-0.230485	0.385857	0.736004	0.383973	0.202124	0.33269	-0.222775	0.33908	0.48208	0.336456	0.563159	0.419564	0.638051	0.48325	0.515094	0.169026	3.04743	0.00230805	0.0362324
RPS6KB1	6.85787e-06	4.43085e-05	-0.0173161	0.488589	1.23456	0.435417	0.117852	0.288286	1.04866	0.338573	0.997753	0.445553	1.28764	0.413734	0.508671	0.377566	0.406189	0.335136	0.476118	0.342687	0.283908	0.333475	0.0357303	0.412261	-0.101574	0.471708	0.518017	0.178112	2.90838	0.00363309	0.0485127
RAB35	1.00212e-06	8.39123e-06	0.771045	0.846291	0.230763	0.401816	0.0750587	0.27459	0.535285	0.325258	1.44093	0.470142	1.74721	0.436518	0.617403	0.380352	0.480099	0.336419	0.217148	0.339029	1.08917	0.354618	-0.240712	0.413581	-0.231681	0.472983	0.526326	0.180458	2.91662	0.0035385	0.0477095
COMP	1.62212e-06	1.27717e-05	0.860291	0.535265	-0.192148	0.56785	1.56032	0.429363	0.444683	0.323771	-0.125487	0.422026	-0.0850968	0.385031	1.37883	0.413369	0.45761	0.336006	0.0913531	0.338233	0.787953	0.343968	0.363188	0.415297	0.959075	0.497768	0.532766	0.183526	2.90294	0.00369673	0.0488912
LSM7	7.79024e-06	4.95505e-05	0.718503	0.498169	2.02855	0.660102	0.272989	0.38812	0.0406537	0.320463	0.49539	0.427657	0.4169	0.388023	1.32107	0.410104	0.669983	0.340663	-0.00338387	0.338062	0.666182	0.340565	0.261931	0.413828	0.353679	0.475076	0.537687	0.182805	2.94131	0.00326822	0.0455619
ARID5A	3.33171e-06	2.36041e-05	-0.108121	0.817093	0.801069	0.582455	0.833404	0.399368	-0.261269	0.321591	-0.0179443	0.421645	0.0665248	0.38498	1.18607	0.402927	0.90078	0.347594	0.467405	0.34252	0.994192	0.350928	0.707843	0.423757	0.775252	0.488791	0.538144	0.185513	2.90084	0.00372165	0.0491036
CSNK1E	5.61933e-08	6.71471e-07	3.721	1.34925	0.350477	0.422136	0.265255	0.291427	0.817201	0.331568	1.13106	0.452139	1.19398	0.409815	0.488654	0.37711	0.669132	0.340641	0.240245	0.339245	0.307211	0.333747	-0.110188	0.240385	0.20098	0.277301	0.538479	0.185416	2.90416	0.0036824	0.0488182
PLA2G7	6.52676e-07	5.79586e-06	0.756459	0.845194	0.332788	0.569653	0.84972	0.399859	1.37121	0.350878	0.286192	0.423656	0.269495	0.386208	1.07097	0.397329	0.0952408	0.332061	-0.646998	0.346554	0.986553	0.350644	0.670894	0.4226	0.595063	0.481724	0.540198	0.185865	2.9064	0.00365614	0.0487183
STS	4.49423e-07	4.202e-06	0.353835	0.822861	0.397511	0.290601	0.0869694	0.201491	1.15782	0.342418	-0.207744	0.422702	-0.211106	0.385703	1.28292	0.408011	0.362402	0.334474	0.878488	0.35356	0.892706	0.347319	0.827133	0.427892	1.05696	0.503244	0.542549	0.174155	3.11532	0.00183745	0.0309021
RHBDD3	8.26446e-06	5.22252e-05	1.08145	0.874144	1.50922	0.620241	1.13327	0.40978	-0.128065	0.320713	1.06527	0.448798	0.592733	0.391188	-0.114723	0.371917	0.586678	0.338635	0.200816	0.338889	0.586085	0.338622	0.382702	0.415633	0.598011	0.481826	0.543659	0.185292	2.93406	0.00334556	0.0458896
GZMH	1.7726e-06	1.37205e-05	2.17445	1.0299	1.32	0.608135	0.557335	0.392441	0.803398	0.331201	0.282619	0.423606	-0.0719319	0.384994	0.749205	0.384412	0.663865	0.340505	0.184869	0.338763	0.823948	0.345076	0.540691	0.418995	-0.450479	0.477346	0.544178	0.185662	2.93102	0.0033785	0.0461858
TRMT1	4.79605e-06	3.24704e-05	1.72594	0.956507	0.862059	0.3593	0.30749	0.225013	-0.341377	0.322405	0.349387	0.424642	0.536806	0.390065	0.97638	0.393105	0.637041	0.33983	-0.0503549	0.338114	0.981257	0.350449	0.952359	0.43287	0.7375	0.487166	0.545597	0.176905	3.08412	0.00204155	0.0332254
RPL39L	9.78201e-07	8.20866e-06	0.594455	0.834335	1.70215	0.633963	0.31363	0.388559	0.85408	0.332577	-0.281569	0.423591	0.0197555	0.384907	1.18952	0.403102	0.284954	0.333487	0.656058	0.346791	0.541379	0.337641	0.690311	0.4232	0.442259	0.477132	0.55047	0.18538	2.96941	0.00298373	0.0426692
NHP2	1.08771e-06	9.00142e-06	-0.307543	0.821309	0.645288	0.577057	1.23318	0.413881	0.0106362	0.320437	-0.220845	0.42284	0.113869	0.385134	1.2055	0.403919	0.940935	0.348991	0.485732	0.342874	0.617216	0.339349	0.522032	0.41854	1.15908	0.509451	0.550533	0.185678	2.96499	0.00302692	0.0430647
RNASEH1	3.18567e-05	0.000165872	0.356993	0.822974	1.54489	0.440886	-0.339121	0.303317	0.899879	0.333887	1.50457	0.474277	1.68303	0.433001	0.256704	0.373137	0.297154	0.333627	0.291093	0.339798	-0.0379524	0.331909	0.207085	0.41323	0.553137	0.480334	0.551502	0.190825	2.89009	0.00385126	0.0499807
GATA2	3.6382e-07	3.46408e-06	1.35335	0.459862	0.0178341	0.334754	0.497028	0.230882	0.900061	0.333892	0.972493	0.444388	1.03306	0.403696	0.128282	0.371993	0.901546	0.34762	0.539396	0.343986	0.111762	0.332128	0.407587	0.416088	-0.0396537	0.471451	0.551742	0.173493	3.18019	0.00147176	0.0270955
TNF	8.56284e-06	5.3718e-05	1.69611	0.681052	0.523718	0.573627	0.935057	0.402571	0.680236	0.328189	-0.00482147	0.421638	-0.00273121	0.3849	1.24508	0.405984	0.106609	0.332106	-0.223537	0.339087	0.792907	0.344118	0.802916	0.301939	0.632433	0.342001	0.553797	0.178806	3.09719	0.00195364	0.0321598
TRO	3.10451e-07	3.02631e-06	0.465498	0.586655	0.342838	0.289797	0.954866	0.205138	0.742358	0.329649	0.0303134	0.42166	0.230386	0.385857	1.16845	0.402038	0.452856	0.335922	0.342452	0.340462	0.298794	0.333646	0.621795	0.421153	0.763248	0.488266	0.553878	0.171884	3.2224	0.00127121	0.0252863
FBN1	8.86197e-08	9.96203e-07	0.318462	0.821656	1.24121	0.430681	0.407447	0.276284	1.74824	0.368646	-0.409092	0.425752	0.205207	0.385659	1.24163	0.405802	0.515837	0.337114	-0.0927815	0.338238	0.611649	0.339216	0.431454	0.416551	0.365726	0.475329	0.55401	0.180621	3.06725	0.00216035	0.0344506
RPS9	4.62722e-06	3.14094e-05	1.26461	0.894392	0.615902	0.408717	0.798074	0.283867	0.401236	0.323154	0.432047	0.426224	0.517361	0.389699	1.19182	0.403219	1.00881	0.351476	-0.111681	0.338318	0.566416	0.338181	-0.0171142	0.412238	0.377035	0.475574	0.558547	0.18001	3.10287	0.00191656	0.0319076
CRTAP	1.4057e-06	1.13198e-05	0.010663	0.816502	0.988652	0.590406	0.10248	0.38694	-0.0160277	0.320439	0.708805	0.433872	0.73989	0.394654	1.15993	0.401612	0.842802	0.345675	0.805109	0.351125	0.486777	0.336545	0.347842	0.415044	0.519314	0.479284	0.562344	0.185184	3.03668	0.00239203	0.0369764
STOML1	4.09754e-06	2.82828e-05	1.083	0.874304	0.795633	0.411719	1.26498	0.294073	0.0944751	0.320586	0.355245	0.424743	0.293792	0.386454	1.10721	0.399038	0.514016	0.337078	0.115347	0.338335	0.514214	0.337082	0.137943	0.412675	0.759403	0.4881	0.563735	0.179892	3.13374	0.00172591	0.0296876
COX7A2	5.33977e-08	6.43004e-07	-0.420716	0.82548	0.371811	0.570323	1.01759	0.40542	1.18407	0.343392	0.597683	0.430372	0.266879	0.386183	0.749367	0.384418	0.702525	0.341524	1.21877	0.36731	0.525615	0.337313	-0.138842	0.412681	-0.170854	0.472264	0.564036	0.185652	3.03814	0.00238043	0.0369764
TUBA1A	3.8262e-07	3.62233e-06	-0.395257	0.824431	2.05657	0.662506	0.341788	0.388898	0.492067	0.324516	1.02511	0.446845	0.729034	0.394373	1.03347	0.395614	0.428258	0.335497	0.0522235	0.338118	0.887436	0.347142	0.360955	0.415259	-0.110037	0.471761	0.565006	0.185621	3.04387	0.00233554	0.0365604
SLC11A1	1.04502e-08	1.51665e-07	0.464042	0.526752	-0.5642	0.287739	0.879017	0.201737	0.884932	0.333453	0.58751	0.43008	0.609623	0.391548	0.338947	0.374267	0.289421	0.333537	0.157436	0.33857	1.3986	0.368623	0.724366	0.424294	1.33345	0.521166	0.566294	0.171952	3.29332	0.000990107	0.0213489
CPSF4	1.19145e-05	7.19032e-05	1.67619	0.949106	0.467	0.572264	1.41595	0.422154	-0.664225	0.327833	0.964725	0.444035	0.934059	0.400332	0.579075	0.379311	0.667381	0.340596	0.241545	0.339258	0.628876	0.33963	0.28057	0.414063	0.666936	0.484332	0.571353	0.18597	3.07229	0.00212425	0.0340711
SNN	6.74328e-07	5.94066e-06	2.08206	1.01386	1.19409	0.468327	0.841027	0.283318	1.2869	0.34739	-0.324189	0.424226	-0.320338	0.386747	0.705676	0.38299	0.534899	0.337505	-0.310434	0.340036	0.485661	0.336524	1.05198	0.437283	0.595875	0.481752	0.571844	0.187174	3.05515	0.00224945	0.0355138
SAC3D1	3.74563e-06	2.6179e-05	2.11299	1.01918	2.1854	0.673865	1.12857	0.409595	0.0729806	0.320525	0.651601	0.431999	0.741512	0.394696	0.655266	0.381442	0.124835	0.33219	-0.269797	0.339554	0.602793	0.339007	0.227418	0.413436	0.591605	0.481606	0.572452	0.186027	3.07726	0.00208914	0.033654
ZFP36L1	2.32854e-08	3.10166e-07	0.150906	0.817658	-0.436764	0.288345	0.459779	0.197211	0.859836	0.332738	0.909482	0.4416	0.916587	0.399771	0.552934	0.378638	0.409561	0.33519	0.66652	0.347067	0.317551	0.333874	1.2082	0.444979	1.49483	0.533191	0.573342	0.173666	3.30141	0.000961997	0.0208646
PRF1	4.21236e-07	3.95748e-06	0.735212	0.84363	1.87947	0.647728	0.116691	0.386998	0.995009	0.336808	0.689286	0.433216	0.221616	0.385785	0.63506	0.380853	0.591627	0.338748	-0.17983	0.338725	0.618896	0.339389	0.997534	0.434823	0.246626	0.473193	0.574995	0.185465	3.10029	0.00193328	0.0320277
TSTA3	7.13014e-07	6.25314e-06	1.17821	0.884504	0.393378	0.406797	0.349619	0.2751	-0.118473	0.320673	0.672615	0.43267	0.72031	0.39415	1.24298	0.405873	0.491648	0.336638	0.223636	0.339088	1.07392	0.354006	0.621506	0.421145	0.714959	0.486232	0.57557	0.1801	3.19584	0.00139426	0.0263696
ZNF443	1.03635e-06	8.6398e-06	0.99439	0.865487	0.969587	0.589527	-0.0367533	0.386771	0.400595	0.323145	1.332	0.463401	1.85522	0.442664	0.376294	0.374882	0.451888	0.335904	0.228897	0.339136	0.00395836	0.331881	0.580248	0.420011	0.619648	0.482585	0.575877	0.185669	3.10163	0.00192457	0.0319661
BIRC3	6.6331e-08	7.77092e-07	-0.776435	0.846702	0.592154	0.575473	0.901587	0.401478	0.744392	0.329699	0.618349	0.43098	0.589884	0.391128	1.4419	0.417063	0.211018	0.332762	-0.0869356	0.338217	0.921383	0.348303	0.686843	0.423092	0.501753	0.478764	0.576139	0.185687	3.10274	0.00191739	0.0319076
RFC2	1.87282e-06	1.43675e-05	-0.841463	0.851864	1.95325	0.466768	1.0897	0.289114	0.707557	0.328816	0.464316	0.42693	0.589962	0.391129	0.526884	0.377997	0.192825	0.332617	-0.187026	0.338779	0.444565	0.335776	0.986093	0.43432	0.49125	0.478462	0.578577	0.180511	3.20522	0.0013496	0.0261498
FHL2	2.69896e-08	3.53454e-07	-0.578548	0.833403	1.05656	0.593664	0.34994	0.389001	1.20952	0.344355	-0.0171451	0.421644	-0.0543418	0.384953	1.42468	0.416041	0.701906	0.341508	0.542579	0.344056	0.970967	0.350071	0.321875	0.414641	0.414055	0.476429	0.580336	0.185907	3.12164	0.00179846	0.030431
NEFM	1.70596e-07	1.77891e-06	0.916569	0.672041	0.5106	0.573298	0.612983	0.393625	0.482669	0.324362	-0.16674	0.422323	-0.188398	0.38554	1.69915	0.433443	0.605336	0.339067	0.455951	0.342306	0.872758	0.346652	0.639861	0.421673	0.756096	0.487957	0.581501	0.18474	3.14767	0.00164575	0.0288185
SLC16A5	3.53342e-07	3.37672e-06	0.836048	0.554015	0.409841	0.333543	-0.0205508	0.223501	-0.4234	0.323461	1.37592	0.466067	0.692891	0.393467	1.40735	0.415023	0.76526	0.343294	0.991876	0.357701	0.582012	0.338529	0.435654	0.416635	0.865239	0.492968	0.582466	0.175258	3.32347	0.000889055	0.0199462
OLFML2B	3.21191e-07	3.10055e-06	1.286	0.89693	0.141526	0.567437	0.592198	0.39317	0.33165	0.322295	0.555883	0.429203	0.40359	0.387828	1.02711	0.395328	0.415831	0.335291	-0.224549	0.339096	0.845266	0.345754	1.31773	0.450918	0.912248	0.495317	0.583673	0.185626	3.14435	0.00166458	0.0289616
FADS3	4.94254e-06	3.3375e-05	0.945181	0.86088	1.29263	0.437617	0.516009	0.277988	-0.395615	0.323079	0.398024	0.425533	0.250311	0.386029	1.0324	0.395566	0.508188	0.336961	0.0935434	0.338241	0.840222	0.345592	1.38153	0.454576	0.899212	0.494654	0.585708	0.180637	3.24246	0.00118502	0.0240542
CST6	1.34932e-07	1.43983e-06	0.224868	0.604218	0.598258	0.575648	2.03239	0.456707	0.352139	0.322531	0.722603	0.434345	0.34574	0.387051	0.805632	0.386375	0.133141	0.332232	-0.239864	0.339242	0.938219	0.348894	0.922417	0.431622	0.545072	0.480078	0.587154	0.18449	3.18258	0.00145971	0.0269633
COQ2	4.99231e-08	6.068e-07	0.000327804	0.816497	1.83426	0.644117	0.771479	0.397587	1.8565	0.374355	0.413697	0.425844	0.31198	0.386652	0.634191	0.380828	0.000972017	0.331881	0.218441	0.33904	0.647575	0.340092	0.262514	0.413836	0.298407	0.474021	0.587382	0.185845	3.16059	0.00157449	0.0280999
PRSS23	2.53383e-07	2.51412e-06	0.267722	0.820146	0.870044	0.585197	0.209908	0.387559	0.668768	0.327933	0.152513	0.422211	0.381807	0.387521	1.11325	0.399328	0.0367913	0.331908	0.561799	0.344484	0.381986	0.334761	0.937948	0.432265	1.99142	0.576526	0.588195	0.185818	3.16544	0.00154847	0.0279052
HOXB6	9.72301e-09	1.42708e-07	1.91632	0.98625	0.499177	0.493003	0.4346	0.276057	1.45626	0.354584	1.87175	0.500766	1.05559	0.404505	0.0660255	0.371713	0.177221	0.332503	-0.198286	0.338868	0.00284985	0.331881	1.00216	0.435027	-0.0344905	0.47144	0.590239	0.200604	2.9423	0.00325781	0.0454739
SERPINF1	1.41792e-07	1.50478e-06	1.69182	0.951414	0.517494	0.57347	1.69598	0.43665	0.503498	0.324706	-0.219235	0.422823	0.12272	0.385172	1.41372	0.415396	0.386935	0.334836	0.342569	0.340464	0.718515	0.341962	0.455328	0.417039	0.183233	0.472393	0.590437	0.186029	3.1739	0.00150405	0.0274619
PRPF19	9.11541e-08	1.0188e-06	0.705399	0.598093	-0.277594	0.568831	-0.064436	0.386823	0.0509282	0.320479	0.733629	0.43473	1.22204	0.410962	1.83071	0.442583	1.37759	0.36758	0.203067	0.338908	1.21343	0.359887	0.123476	0.412587	-0.133293	0.471928	0.590966	0.199525	2.96187	0.00305779	0.0433467
RTN1	1.41841e-08	1.99888e-07	-0.18544	0.81825	0.330958	0.402909	1.24423	0.293068	1.09416	0.340135	0.147374	0.422173	0.170054	0.385422	1.34696	0.411553	0.421376	0.335382	0.209006	0.338958	1.20774	0.359635	0.429292	0.416508	-0.116744	0.471806	0.591052	0.180533	3.27393	0.00106062	0.022263
SEC61B	5.67311e-06	3.75584e-05	0.880103	0.855111	3.11526	0.76877	-0.302767	0.388436	0.277383	0.321737	0.945272	0.443163	0.586346	0.391054	0.334646	0.374201	0.500063	0.336801	0.266563	0.339518	0.599535	0.338931	0.472188	0.4174	1.01159	0.500647	0.591554	0.194215	3.04587	0.00232007	0.0363696
RGS5	1.06579e-06	8.85368e-06	0.752796	0.844921	0.964423	0.34715	0.726798	0.229844	0.920177	0.334488	0.242173	0.423083	0.0791244	0.385013	1.75165	0.437031	0.334177	0.334087	0.571316	0.344701	-0.2103	0.332756	0.526109	0.418638	0.662001	0.484144	0.594175	0.176756	3.36155	0.00077507	0.0182308
LYPD1	1.78054e-08	2.43423e-07	-0.611022	0.835332	0.322167	0.569484	1.72827	0.438455	0.828131	0.331863	0.2051	0.422675	0.320526	0.386749	1.13463	0.400364	0.54563	0.337731	-0.48121	0.342785	1.01397	0.351672	0.882869	0.430028	0.75406	0.48787	0.594342	0.186361	3.1892	0.00142665	0.0267389
GTF2H5	2.25897e-07	2.27035e-06	0.457333	0.827101	0.965364	0.589335	-0.423771	0.390049	1.46884	0.355147	0.886216	0.440613	0.31835	0.386724	0.503167	0.377439	0.62618	0.339565	0.752063	0.349487	0.09042	0.332043	0.389456	0.415754	1.34936	0.522302	0.59446	0.185926	3.19729	0.00138725	0.0263116
EMG1	1.81657e-07	1.86919e-06	1.43056	0.91499	1.43372	0.615246	1.21157	0.412968	1.55397	0.359064	0.0587716	0.421722	0.323543	0.386784	0.669529	0.381869	0.44031	0.335702	-0.134104	0.338431	0.624598	0.339526	0.262031	0.41383	-0.03582	0.471442	0.594701	0.185963	3.19796	0.00138405	0.0263116
PTPRCAP	6.25988e-07	5.5972e-06	1.96987	0.995004	0.508091	0.573236	1.97961	0.453383	0.357159	0.322591	0.18546	0.422486	0.150608	0.385309	0.372797	0.374822	0.391271	0.334902	-0.0349863	0.338087	0.612576	0.339238	0.710921	0.423856	1.29371	0.518376	0.596136	0.186128	3.20282	0.0013609	0.0262767
SSR4	1.75153e-06	1.3598e-05	0.227316	0.819129	2.5833	0.7119	0.295412	0.388355	-0.00261051	0.320435	1.34044	0.463908	0.56316	0.39058	1.01902	0.394967	0.395222	0.334963	0.272657	0.339585	0.369515	0.334577	0.331845	0.414792	0.881897	0.493788	0.596161	0.185939	3.20622	0.00134493	0.0261049
STK4	6.5213e-06	4.24867e-05	2.92927	1.17547	0.392147	0.40836	0.631315	0.279331	0.62775	0.32705	0.22899	0.42293	0.402567	0.387813	0.486941	0.377072	1.01388	0.351669	0.768542	0.349985	1.4253	0.369966	-0.392207	0.415804	-0.149683	0.472064	0.596874	0.182542	3.26979	0.00107626	0.0224214
IL18	2.49935e-08	3.29533e-07	0.327879	0.821964	-0.134568	0.56739	1.50929	0.426749	0.836986	0.332104	0.0388118	0.421674	0.0777337	0.385009	1.01998	0.39501	0.539435	0.3376	0.126219	0.338389	0.904944	0.347736	0.909614	0.431099	0.74999	0.487695	0.59716	0.185705	3.21564	0.00130154	0.0256215
IFNAR2	7.07583e-08	8.20311e-07	0.0754512	0.489005	0.89774	0.433925	0.537268	0.277235	1.62996	0.362707	1.02549	0.446863	1.76191	0.437337	0.135281	0.372036	-0.0246228	0.331893	-0.206307	0.338935	0.890922	0.347259	0.806287	0.427126	-0.246037	0.473185	0.597565	0.192859	3.09845	0.00194535	0.0321598
BCL2A1	3.95594e-08	4.97949e-07	0.755595	0.845129	1.00048	0.590959	0.333173	0.388791	1.55987	0.359342	0.114283	0.42196	0.333561	0.386902	0.685007	0.382342	0.037905	0.331909	-0.0960211	0.338251	1.19776	0.359196	0.921373	0.431579	0.639058	0.483287	0.598883	0.185888	3.22174	0.00127417	0.0252863
OLR1	2.43255e-08	3.22348e-07	0.384497	0.824006	0.0912735	0.567151	1.57535	0.430146	0.736195	0.329499	-0.197164	0.422596	-0.0927762	0.385055	1.18986	0.403119	0.60965	0.339169	0.347072	0.340527	1.42625	0.370015	0.273519	0.413973	0.57307	0.480983	0.599103	0.186136	3.21863	0.00128805	0.0254919
TMSB10	3.56643e-07	3.40408e-06	-0.0807797	0.81683	2.80903	0.735264	0.48762	0.391113	0.516896	0.324935	1.64487	0.483885	0.669946	0.392915	0.762748	0.384871	0.282391	0.333458	0.00583068	0.338062	0.783621	0.343838	-0.190674	0.413078	0.342117	0.47484	0.59966	0.200873	2.98527	0.00283324	0.0412084
CHST7	5.98507e-08	7.09723e-07	0.78022	0.846992	1.57966	0.625094	0.990729	0.404468	1.30371	0.348071	0.60286	0.430522	0.657836	0.39263	1.2039	0.403837	0.271471	0.333339	-0.173298	0.338678	0.761006	0.343169	-0.482548	0.417627	0.116379	0.471803	0.600009	0.18617	3.22291	0.00126895	0.0252863
BECN1	5.20874e-07	4.77253e-06	1.08084	0.874081	1.23596	0.426801	0.191782	0.288706	1.0097	0.337283	0.857728	0.439437	0.789127	0.395976	0.720015	0.38345	0.333463	0.334078	0.452032	0.342233	0.213681	0.332785	0.332195	0.414797	0.527608	0.479536	0.600988	0.18036	3.33215	0.000861766	0.0195716
IRF8	4.06739e-08	5.09504e-07	1.3536	0.905181	0.238121	0.568334	1.45472	0.424033	1.20292	0.344103	0.172017	0.422367	0.211563	0.385707	1.27954	0.407827	0.416491	0.335302	-0.52453	0.343667	1.06807	0.353773	0.419745	0.416321	0.296913	0.473995	0.601416	0.186431	3.22594	0.00125558	0.0251184
TRAF3IP3	1.65257e-08	2.2956e-07	0.823399	0.427677	0.223178	0.361325	1.36822	0.243471	0.88183	0.333363	-0.05792	0.42172	-0.0699008	0.384988	1.18751	0.403	0.670729	0.340682	0.274783	0.339609	0.983118	0.350517	0.178304	0.412972	0.169626	0.472251	0.60147	0.17425	3.45176	0.00055694	0.0155918
ZAP70	1.0837e-07	1.18566e-06	0.602478	0.834814	-0.278153	0.568839	1.56301	0.429503	0.65943	0.327727	-0.49165	0.427567	0.178796	0.385477	1.41552	0.415502	0.606138	0.339086	0.246508	0.339308	0.592548	0.33877	1.0849	0.438828	1.00038	0.500021	0.602069	0.186332	3.23116	0.00123291	0.0248166
MID1	1.97353e-08	2.64691e-07	0.961118	0.862349	0.196002	0.338215	-0.0242858	0.223407	1.26619	0.346562	0.488691	0.427496	0.55242	0.390367	1.13368	0.400318	0.921768	0.348317	0.168265	0.338643	0.442455	0.335739	0.743533	0.424931	1.24473	0.515034	0.60226	0.176848	3.40553	0.000660369	0.0171402
MAPK1	1.96192e-07	1.99501e-06	-0.200406	0.818544	0.978989	0.418581	0.372591	0.283649	0.680229	0.328189	0.171296	0.422361	0.513312	0.389625	0.835117	0.387453	0.363075	0.334484	0.375729	0.340949	0.991623	0.350832	1.26611	0.448065	0.662646	0.484169	0.603438	0.180279	3.34724	0.0008162	0.0187323
FLT3LG	1.93243e-07	1.96759e-06	0.666691	0.491195	1.65885	0.462889	1.1565	0.291259	0.876734	0.333217	0.305845	0.423942	-0.049032	0.384944	0.890486	0.389573	0.439701	0.335692	0.256074	0.339406	0.405864	0.33513	0.586248	0.420171	-0.0126888	0.471409	0.604043	0.177992	3.39365	0.00068967	0.0174114
CD247	5.48333e-08	6.57239e-07	0.48833	0.828576	1.29975	0.606922	1.90231	0.448631	0.699749	0.328635	0.107352	0.421922	0.168389	0.385411	1.32907	0.41055	0.533108	0.337468	-0.0887755	0.338224	0.498593	0.336773	0.52807	0.418685	0.183622	0.472397	0.604284	0.185947	3.24976	0.00115503	0.0235749
LTB	1.48225e-07	1.56876e-06	3.28366	1.25108	0.626005	0.576467	1.5351	0.428063	0.718557	0.329076	0.129928	0.422054	0.135932	0.385233	0.882376	0.389255	0.433927	0.335593	0.0356365	0.338088	0.756023	0.343024	0.393188	0.294164	0.418633	0.337906	0.606292	0.180614	3.35685	0.000788361	0.0184333
ADSL	3.3919e-08	4.35406e-07	0.412434	0.825131	1.06933	0.420344	0.392577	0.27559	1.31803	0.348656	0.692507	0.433323	0.946005	0.400721	0.445147	0.37618	0.740714	0.342584	0.0945617	0.338245	0.553687	0.337903	0.35005	0.41508	0.205157	0.472643	0.60657	0.179869	3.37228	0.000745483	0.0181188
PRKX	1.90504e-06	1.45716e-05	2.82719	1.15445	1.84514	0.457103	0.864061	0.283092	1.22877	0.345094	0.343037	0.424534	0.228513	0.385841	0.471672	0.376737	0.200865	0.33268	-0.0325269	0.338083	0.513133	0.33706	0.183383	0.413015	0.0794184	0.47159	0.6071	0.192075	3.16075	0.00157363	0.0280999
MXRA5	1.27795e-08	1.82072e-07	0.240644	0.819446	-0.400675	0.570866	1.2665	0.415316	0.384259	0.32293	-0.0741436	0.421773	0.128033	0.385196	1.07475	0.397506	0.950905	0.349346	0.324556	0.340219	1.0104	0.351536	0.945226	0.43257	1.08671	0.505001	0.60831	0.186024	3.27006	0.00107523	0.0224214
CASP3	3.86429e-08	4.87201e-07	0.313286	0.82149	1.4743	0.617904	0.549778	0.392289	1.2796	0.347097	0.893994	0.44094	0.984549	0.402009	0.616174	0.380317	-0.0757321	0.331995	-0.074409	0.338175	0.836122	0.345461	0.298849	0.414309	0.533102	0.479705	0.612037	0.185655	3.29664	0.000978479	0.0211393
CDC34	7.66924e-08	8.74766e-07	1.15156	0.632301	1.01935	0.591854	0.893224	0.401211	1.38442	0.351442	-0.248855	0.423164	-0.0957155	0.385065	0.732103	0.383844	0.615217	0.339301	0.17381	0.338682	0.522612	0.337252	0.983963	0.434228	0.538613	0.479876	0.613201	0.184346	3.32636	0.000879875	0.0197802
MPG	1.39529e-07	1.48481e-06	-0.0597363	0.816679	1.68879	0.63297	1.11119	0.408915	0.393413	0.323049	0.447084	0.426547	0.225716	0.385818	0.9646	0.392604	0.446715	0.335813	0.194458	0.338838	0.574904	0.338369	0.484931	0.41768	1.25435	0.515682	0.613389	0.185547	3.30585	0.000946892	0.0206583
WIPI1	5.78956e-07	5.25371e-06	2.00879	1.00147	0.104466	0.401087	0.79431	0.282393	-0.425441	0.32349	0.349185	0.424639	0.446769	0.388485	1.11367	0.399348	0.511348	0.337024	0.717681	0.348482	0.49794	0.33676	1.21221	0.445189	1.28156	0.517537	0.614873	0.180947	3.39809	0.000678587	0.017369
WIPF1	8.08513e-07	6.96503e-06	0.24313	0.819508	0.7056	0.347229	1.64079	0.251131	1.53915	0.358369	-0.0564067	0.421716	0.0477602	0.384941	0.88487	0.389352	0.251354	0.333131	-0.105563	0.338291	1.04332	0.352799	-0.0283217	0.41225	0.525261	0.479464	0.617575	0.188527	3.2758	0.00105364	0.0222006
JAG1	7.30213e-09	1.12259e-07	1.57186	0.670203	0.451034	0.302802	0.881965	0.200892	0.884991	0.333454	0.70467	0.433731	0.51406	0.389639	1.4473	0.417385	1.12929	0.356266	0.0393737	0.338094	0.710828	0.34175	-0.29577	0.414267	-0.694999	0.485427	0.617683	0.173709	3.55585	0.000376753	0.0126532
PGF	5.54811e-09	8.80791e-08	1.06562	0.872523	-0.208092	0.442073	0.386851	0.275769	0.306892	0.322028	0.934814	0.4427	0.770307	0.395461	0.966752	0.392695	0.614842	0.339292	0.520347	0.343579	0.893903	0.34736	0.195071	0.413118	1.53261	0.536162	0.618387	0.181083	3.41494	0.000637959	0.0166365
CCL4	4.41283e-08	5.45746e-07	1.11277	0.877413	1.07943	0.594806	0.38725	0.389506	1.77716	0.370146	0.268404	0.423413	0.252065	0.386045	0.56088	0.378839	-0.10396	0.332095	-0.328068	0.340265	0.995849	0.35099	0.726069	0.42435	1.50547	0.534021	0.618556	0.18803	3.28967	0.00100306	0.0215444
MGLL	1.82467e-08	2.48149e-07	1.41839	0.913411	-0.368224	0.570259	0.992182	0.404519	1.58805	0.360681	1.13528	0.452359	1.02393	0.403373	0.586152	0.379498	0.527485	0.337351	-0.205039	0.338924	0.182108	0.332538	0.642821	0.42176	0.214159	0.472754	0.618846	0.186255	3.32258	0.000891905	0.0199697
PMP22	4.39472e-08	5.44372e-07	-0.00214003	0.816497	1.56361	0.623973	-0.514292	0.391601	1.22394	0.344908	0.110405	0.421938	0.233229	0.38588	1.37385	0.413083	0.342699	0.334201	0.18698	0.338779	0.994999	0.350958	0.924055	0.431689	1.17681	0.510579	0.619134	0.186563	3.31864	0.000904564	0.0201173
GNB2	2.11811e-07	2.14034e-06	0.458857	0.603579	2.21281	0.676346	0.31349	0.388557	1.09809	0.340272	1.64584	0.483953	1.02979	0.40358	0.216058	0.372693	0.37368	0.334637	-0.203597	0.338912	0.46792	0.336193	0.410368	0.416141	0.347583	0.474951	0.622035	0.184752	3.36687	0.000760264	0.0182308
COL6A2	2.40684e-08	3.19502e-07	0.908306	0.606631	0.720414	0.409841	0.583324	0.278927	0.694273	0.328509	0.173443	0.42238	0.445547	0.388465	1.381	0.413494	0.974012	0.350183	-0.274708	0.339608	0.820786	0.344977	0.709953	0.423825	0.526683	0.479508	0.624004	0.178966	3.48671	0.000488998	0.0143612
FADS1	8.98048e-06	5.61118e-05	1.42313	0.378954	1.78697	0.371528	0.089215	0.22709	1.13415	0.341555	0.473438	0.427139	0.816487	0.396746	0.0340647	0.371639	0.39013	0.334884	-0.233929	0.339184	0.282283	0.333457	1.07246	0.438239	0.741183	0.487321	0.625029	0.17767	3.51792	0.000434939	0.0136576
MRPL33	4.85247e-10	1.01471e-08	-0.24591	0.482262	1.71609	0.635006	0.361007	0.389146	1.52589	0.357752	1.45002	0.470724	0.700548	0.393655	0.821912	0.386966	0.563776	0.338123	1.04542	0.359812	0.273141	0.333357	-0.24985	0.292774	0.219402	0.335754	0.62513	0.182084	3.4332	0.000596508	0.0160464
PSMB4	8.89573e-09	1.32821e-07	-0.144306	0.579397	2.25377	0.481374	0.264592	0.274665	1.54421	0.358606	1.09338	0.450204	0.952186	0.400925	0.519135	0.377812	0.832225	0.345338	0.437676	0.341974	0.496327	0.336729	-0.16957	0.412901	-0.645198	0.483514	0.62563	0.213058	2.93643	0.0033201	0.0457671
GZMB	4.73597e-08	5.82929e-07	0.893584	0.856275	2.26942	0.681536	0.0796657	0.386863	0.920861	0.334508	1.11366	0.451238	0.730529	0.394411	0.585997	0.379494	0.375268	0.334661	-0.142685	0.33848	0.485983	0.33653	0.730549	0.424498	0.508684	0.478968	0.625949	0.185844	3.36814	0.000756764	0.0182308
CXCL6	5.10058e-09	8.18091e-08	0.627422	0.836344	0.0794066	0.567101	1.53036	0.42782	0.337695	0.322363	0.529992	0.42852	0.285202	0.386365	1.23883	0.405654	0.704184	0.341569	0.373548	0.340916	1.28606	0.363191	0.0639231	0.412327	0.339403	0.474786	0.626033	0.185916	3.3673	0.000759092	0.0182308
ITGAL	1.5262e-08	2.1353e-07	0.780589	0.84702	1.23784	0.603317	1.36012	0.419524	0.939904	0.335084	-0.260991	0.423317	-0.223946	0.385804	1.09176	0.398304	0.563836	0.338124	0.0673817	0.338155	1.31596	0.364597	0.528537	0.418697	0.362984	0.475271	0.626856	0.186271	3.36528	0.000764651	0.0182308
FLI1	1.79191e-07	1.85619e-06	0.382694	0.823936	2.02234	0.470453	0.0624436	0.278306	1.39787	0.35202	1.04483	0.447796	1.02304	0.403342	0.549443	0.37855	0.180471	0.332526	0.0302386	0.33808	0.617315	0.339351	0.32452	0.41468	0.427037	0.476747	0.635362	0.180928	3.51168	0.000445286	0.013735
TSR1	1.54358e-09	2.83866e-08	-0.110509	0.81712	0.563865	0.351015	0.314445	0.2254	0.764379	0.330196	1.1173	0.451426	1.5185	0.424469	0.903223	0.390078	0.894446	0.347378	0.0649746	0.338148	0.722415	0.34207	0.314922	0.414538	0.547897	0.480168	0.63673	0.176979	3.59776	0.000320966	0.0117009
EIF4E2	1.19073e-10	2.8946e-09	0.496613	0.828987	0.460806	0.349853	0.535382	0.227221	1.42435	0.353172	1.35716	0.46492	1.51526	0.424308	0.725885	0.38364	0.447513	0.335827	-0.161761	0.338599	0.629829	0.339653	0.321149	0.41463	0.0555475	0.471495	0.637641	0.177278	3.59685	0.000322099	0.0117009
EDNRB	3.97062e-07	3.74393e-06	0.0688013	0.816738	1.54571	0.360322	0.785206	0.230345	0.751034	0.329863	1.24249	0.458192	1.02439	0.403389	0.559839	0.378813	-0.219976	0.332839	-0.241491	0.339258	0.581271	0.338512	0.739315	0.424789	0.749393	0.48767	0.638125	0.176819	3.60892	0.000307478	0.0113972
CFP	4.35678e-09	7.10511e-08	0.533783	0.830909	1.30151	0.607028	0.205263	0.387524	1.52768	0.357835	0.626173	0.431215	0.689178	0.393376	0.550415	0.378574	0.541664	0.337647	0.00877369	0.338063	0.721384	0.342041	0.652104	0.422034	0.490051	0.478428	0.639031	0.185594	3.44316	0.000574965	0.0157962
VCAN	5.72664e-10	1.1723e-08	0.0174606	0.509744	0.0846841	0.254528	1.06489	0.183457	0.790189	0.330856	-0.4262	0.426101	0.0592893	0.384964	1.3686	0.412782	0.99456	0.350942	-0.0272952	0.338077	1.37457	0.367432	1.25387	0.447402	0.940842	0.4968	0.64084	0.178735	3.58543	0.000336526	0.0117009
CD58	3.50995e-07	3.35842e-06	1.40891	0.912187	1.64776	0.312738	-0.0472551	0.17532	1.81966	0.372384	1.15771	0.453542	0.854253	0.397849	-0.0012335	0.371612	-0.19646	0.332645	0.251403	0.339358	0.182171	0.332538	0.478193	0.417531	1.10511	0.506109	0.641797	0.210242	3.05265	0.0022683	0.0357604
FMO3	3.67793e-08	4.67494e-07	0.701865	0.84126	0.702913	0.410468	1.44376	0.299459	0.446682	0.323801	0.607662	0.430663	0.426085	0.388162	1.69043	0.432855	0.414392	0.335268	0.110773	0.338314	0.00617554	0.331882	0.689203	0.423166	0.649936	0.48369	0.6434	0.180648	3.56163	0.000368557	0.0124156
KCTD12	1.49705e-08	2.10209e-07	-0.130196	0.817361	0.906274	0.41677	0.0338167	0.274108	1.09993	0.340337	1.53274	0.476153	1.19852	0.409999	0.624835	0.380561	-0.370184	0.334586	0.356352	0.34066	0.26596	0.33328	0.7883	0.42648	2.05619	0.582807	0.643812	0.194085	3.31716	0.00090939	0.0201173
CPE	2.74519e-08	3.58303e-07	0.69233	0.840601	0.24589	0.402698	1.20035	0.291989	0.464372	0.324072	-0.349754	0.424648	-0.0661211	0.384979	1.79006	0.439707	0.626714	0.339578	0.797277	0.350876	-0.088823	0.332037	1.21877	0.445533	1.53006	0.53596	0.644544	0.190669	3.38043	0.000723732	0.0178473
TKT	1.28439e-08	1.82656e-07	0.863957	0.853738	1.1773	0.424473	1.08838	0.288891	0.752783	0.329906	-1.1259	0.451871	-0.371799	0.387386	1.64464	0.429803	0.691274	0.341222	0.657073	0.346817	1.33255	0.365389	0.715431	0.424002	0.120831	0.471834	0.644879	0.215722	2.9894	0.00279528	0.0409248
RASSF2	1.40237e-08	1.97986e-07	1.47239	0.653659	1.82675	0.643524	0.743351	0.396821	1.75655	0.369075	0.115429	0.421966	-0.0234049	0.38491	0.827333	0.387165	0.226467	0.332896	0.0345397	0.338086	1.02391	0.35205	0.0965534	0.412449	0.391484	0.475899	0.646276	0.188559	3.42745	0.000609274	0.0161785
LUM	8.67037e-09	1.29955e-07	0.265672	0.820091	0.255169	0.56854	2.00415	0.454921	0.443735	0.323757	-0.109703	0.421934	0.022718	0.384909	1.52641	0.422216	0.572701	0.33832	-0.237824	0.339222	0.592627	0.338771	1.4831	0.460689	1.20982	0.512718	0.64686	0.206495	3.13257	0.00173285	0.0297294
PROS1	1.01695e-08	1.48421e-07	-0.174189	0.818043	1.09753	0.595726	0.25394	0.387935	1.43315	0.353559	1.192	0.455389	1.0563	0.404531	0.635866	0.380876	0.00941556	0.331883	-0.0551778	0.338124	0.383536	0.334784	1.12111	0.440574	0.933184	0.496399	0.647346	0.186202	3.47658	0.000507844	0.0148508
TUBB2B	5.48365e-09	8.74124e-08	1.20538	0.88755	-0.204072	0.567966	1.56174	0.429437	0.379085	0.322863	-0.0783279	0.421789	0.218065	0.385757	1.96048	0.452064	0.743517	0.342664	0.582392	0.344959	0.475685	0.336337	0.891686	0.430378	0.348245	0.474964	0.648026	0.186638	3.47211	0.000516393	0.0149822
LAGE3	1.18279e-10	2.88967e-09	-0.329502	0.822018	0.27501	0.421233	1.26247	0.297809	2.15021	0.391066	0.666901	0.432485	0.930185	0.400207	1.37601	0.413207	0.439921	0.335695	0.409663	0.341492	0.501287	0.336825	-0.278491	0.414036	-0.298523	0.474023	0.648034	0.208855	3.1028	0.00191701	0.0319076
LTF	1.20653e-10	2.92385e-09	-0.31969	0.821695	-0.741562	0.580262	2.24698	0.470851	1.28162	0.347178	0.654251	0.432083	0.768046	0.3954	0.83665	0.38751	0.566866	0.338191	0.213274	0.338995	0.911691	0.347968	0.299318	0.414316	0.318824	0.47439	0.648293	0.199466	3.25015	0.00115345	0.0235749
ABHD2	1.10006e-09	2.10255e-08	1.763	0.962123	-0.336261	0.289766	1.19821	0.207679	1.64253	0.363323	0.266705	0.423391	0.542951	0.390183	0.867241	0.388668	0.686837	0.341104	0.650185	0.346637	1.05138	0.353114	-0.10177	0.412473	-0.221156	0.472843	0.648395	0.189199	3.42705	0.000610178	0.0161785
LTBP1	2.44072e-08	3.22348e-07	1.79876	0.967624	1.12279	0.433247	0.9257	0.285392	1.72439	0.367423	0.295447	0.423788	0.641274	0.39225	0.452635	0.376334	-0.0310527	0.3319	0.4022	0.341368	-0.10708	0.332108	0.306713	0.41442	1.19469	0.511732	0.648814	0.181208	3.58049	0.000342947	0.011804
NUDT1	2.93749e-08	3.82119e-07	0.640834	0.837191	2.7473	0.728756	0.975776	0.403949	0.476413	0.324262	0.467485	0.427002	0.706898	0.393813	0.778431	0.385412	0.307105	0.333745	-0.137607	0.33845	0.770325	0.343443	0.548144	0.419181	0.674321	0.484616	0.649703	0.185972	3.49355	0.000476643	0.0142193
FAM89B	1.68841e-06	1.32534e-05	1.72247	0.955986	2.78211	0.51895	0.810711	0.283192	0.559427	0.3257	0.0568516	0.421717	-0.172451	0.385436	1.03209	0.395551	0.261368	0.333232	0.00375857	0.338062	0.98654	0.350644	0.351517	0.415103	0.341697	0.474832	0.65038	0.216601	3.00267	0.00267625	0.0396024
VEGFC	6.746e-09	1.04745e-07	0.0451569	0.577474	1.77369	0.639388	-1.30839	0.417167	1.37159	0.350894	1.21752	0.456793	1.14606	0.40791	1.24243	0.405844	0.295232	0.333604	0.446544	0.342133	0.517635	0.337151	0.545709	0.41912	0.750612	0.487722	0.652203	0.225462	2.89273	0.00381905	0.0498547
AEBP1	4.27626e-09	7.00317e-08	0.228564	0.819158	0.8278	0.583492	0.626615	0.393931	0.578606	0.326064	0.936605	0.442779	0.770205	0.395458	1.47443	0.419019	0.682655	0.340994	-0.381679	0.341041	0.721974	0.342058	0.940847	0.432386	0.512752	0.479088	0.653389	0.18601	3.51266	0.000443645	0.013735
FCHO1	1.15153e-07	1.25284e-06	1.80081	0.967941	0.582173	0.57519	1.57975	0.430377	0.0566099	0.320489	-0.178105	0.42242	-0.217102	0.38575	1.12092	0.399698	0.429945	0.335525	0.765438	0.34989	0.610288	0.339184	1.14543	0.441776	1.21159	0.512834	0.654299	0.186737	3.50385	0.000458588	0.0139248
MVP	4.77803e-09	7.72729e-08	1.19436	0.886308	0.0465878	0.567	1.02424	0.405659	0.941068	0.335119	0.435385	0.426294	0.376904	0.387455	0.838091	0.387564	0.883711	0.347017	0.433213	0.341895	0.729082	0.342256	0.62627	0.42128	0.34387	0.474876	0.656456	0.185516	3.53853	0.000402355	0.0131156
SLA	1.53018e-09	2.82739e-08	0.29493	0.58481	1.49641	0.438112	1.14895	0.291416	2.01732	0.383293	0.901151	0.441244	0.58788	0.391086	0.167759	0.372264	0.309038	0.333769	-0.0924667	0.338237	1.21462	0.35994	-0.291235	0.414205	-0.0367074	0.471444	0.65729	0.20644	3.18393	0.00145292	0.0269276
E2F3	5.5506e-11	1.4889e-09	-0.334237	0.822178	-0.416105	0.405271	0.572413	0.277799	1.39993	0.352109	0.472449	0.427116	0.839624	0.397416	0.932803	0.391277	0.498059	0.336762	0.844305	0.352401	1.16541	0.357793	0.604056	0.420656	0.645203	0.483514	0.657475	0.180822	3.63604	0.000276865	0.0107667
HLA-DQB1	2.40696e-13	1.17024e-11	0.660875	0.382366	1.00002	0.232455	0.71477	0.151107	2.12311	0.389454	1.43758	0.469928	1.10517	0.40634	0.735376	0.383952	0.434424	0.335601	-0.19146	0.338814	0.524979	0.3373	0.241205	0.172041	0.0271264	0.196958	0.658009	0.168799	3.89819	9.69148e-05	0.00529117
MARCO	2.43688e-07	2.4241e-06	4.04282	1.42432	0.958369	0.589018	1.31433	0.417433	0.9303	0.334792	0.409443	0.425759	0.346528	0.387061	0.519942	0.377831	0.00293494	0.331881	-0.333264	0.340336	1.06337	0.353587	0.859871	0.429131	0.211122	0.472716	0.661531	0.220622	2.99848	0.00271329	0.0400953
MAP2K1	2.82137e-09	4.78157e-08	0.135077	0.582943	1.87126	0.647067	0.00420882	0.386747	1.94194	0.379037	0.516863	0.428186	0.638493	0.392187	0.226168	0.372796	0.22772	0.332907	0.416192	0.341601	0.501787	0.336835	0.995418	0.434729	1.01542	0.500863	0.663566	0.184902	3.58874	0.000332278	0.0117009
TMEM184B	6.38669e-08	7.55047e-07	1.36733	0.906899	1.07268	0.594467	-0.339428	0.388868	0.971222	0.336053	1.25309	0.458793	1.26235	0.41265	0.539243	0.378297	0.204044	0.332705	0.345753	0.340509	0.275566	0.333383	0.527797	0.418679	1.54081	0.536814	0.664933	0.18643	3.56666	0.000361557	0.0122918
MCAM	1.33143e-09	2.49571e-08	0.410576	0.825054	1.49322	0.297544	0.387866	0.17428	2.04582	0.384931	0.427103	0.42612	0.512281	0.389606	1.25358	0.406435	0.298162	0.333639	0.367843	0.34083	0.197746	0.332655	0.0357396	0.412261	0.634654	0.483126	0.665491	0.17315	3.84343	0.000121328	0.00628352
FDPS	3.93253e-07	3.71252e-06	2.47749	1.08543	1.86911	0.486873	0.814795	0.286154	-0.193501	0.321069	1.53956	0.476611	1.20103	0.4101	0.439146	0.376059	0.49245	0.336654	-0.130489	0.338411	0.635644	0.339796	0.266333	0.413883	0.142648	0.472004	0.667322	0.20466	3.26063	0.00111163	0.0230716
MRAS	3.23394e-10	7.16717e-09	0.00055607	0.816497	-0.41133	0.571077	1.05984	0.406963	0.868057	0.33297	0.936732	0.442785	1.01995	0.403233	0.93453	0.391348	0.595866	0.338846	0.34252	0.340463	1.31874	0.364729	0.399118	0.41593	0.194377	0.472516	0.667429	0.186079	3.58681	0.000334743	0.0117009
CAMLG	6.59803e-10	1.32626e-08	0.0618221	0.816692	1.4558	0.616684	0.983284	0.404209	1.6305	0.362734	0.184096	0.422473	0.305468	0.38658	1.20905	0.404103	0.819177	0.344927	0.734541	0.348969	0.198345	0.33266	0.21503	0.413308	0.042262	0.471457	0.668637	0.186285	3.58932	0.00033154	0.0117009
TUBA1B	1.97193e-08	2.64691e-07	-1.42596	0.914393	1.82253	0.287717	0.754575	0.177734	1.40284	0.352235	0.176663	0.422407	0.399302	0.387766	1.06782	0.397183	0.334444	0.334091	0.160291	0.338589	0.980074	0.350405	0.140808	0.412694	0.74873	0.487642	0.668705	0.197935	3.37842	0.000729049	0.0179158
MAFK	1.75464e-08	2.40306e-07	-0.363898	0.823226	0.22891	0.568229	1.54249	0.428442	-0.319634	0.322163	1.05891	0.448484	1.23092	0.41133	0.461648	0.376523	0.797348	0.344253	0.455199	0.342292	0.763184	0.343233	0.209048	0.413249	2.07772	0.584925	0.669157	0.193906	3.45094	0.000558631	0.0155952
CSK	1.96087e-08	2.64361e-07	2.57034	1.10328	1.14343	0.598119	0.346642	0.388959	1.2133	0.344499	0.373497	0.425069	0.917966	0.399815	1.1065	0.399005	0.445684	0.335795	-0.403742	0.341394	1.21253	0.359847	0.367271	0.415366	0.0834782	0.47161	0.669942	0.186904	3.58441	0.00033784	0.0117009
CRLF1	3.19884e-08	4.13352e-07	1.98547	0.711092	0.0443856	0.566995	1.38745	0.4208	0.607255	0.326629	-0.934527	0.442688	-0.0779556	0.38501	1.5193	0.421773	0.759373	0.343122	0.628906	0.346091	0.87118	0.346599	0.14111	0.412695	1.53411	0.536281	0.670151	0.22265	3.00988	0.0026135	0.0390896
DAP3	4.54539e-09	7.38175e-08	0.280269	0.584913	1.30149	0.607026	-0.400158	0.389692	1.14537	0.341962	0.592897	0.430234	0.701494	0.393679	1.55249	0.423852	0.782509	0.343805	0.798725	0.350922	0.832061	0.345332	0.0111562	0.412234	0.444352	0.477186	0.673182	0.184911	3.64058	0.000272022	0.0106531
DYRK2	4.96854e-11	1.37058e-09	1.01687	0.507023	-0.131246	0.306828	1.3094	0.210219	1.18805	0.343541	-0.401913	0.425609	0.0297155	0.384916	1.04883	0.39631	0.535655	0.337521	0.414079	0.341566	0.903039	0.347671	0.779208	0.426158	1.16495	0.509823	0.674375	0.172916	3.90001	9.61876e-05	0.00527746
NUP93	6.9512e-09	1.07288e-07	0.714866	0.842171	2.55329	0.708887	0.239314	0.387803	1.75123	0.3688	0.156778	0.422244	0.689782	0.393391	0.991112	0.39374	0.321899	0.333929	0.153817	0.338547	0.463615	0.336115	0.429441	0.416511	0.536937	0.479824	0.67506	0.186511	3.61941	0.000295279	0.0111806
CST7	2.13198e-09	3.74373e-08	1.43952	0.916162	1.39382	0.612694	0.765181	0.397413	1.66187	0.364278	-0.0851684	0.421816	-0.360145	0.387233	1.00701	0.394435	0.63562	0.339795	0.143125	0.338482	0.833215	0.345369	0.535345	0.418863	0.809274	0.490321	0.675748	0.186686	3.61971	0.000294935	0.0111806
UCHL1	1.16633e-09	2.20892e-08	-0.301638	0.821127	-0.165812	0.56762	-0.00950815	0.386748	0.201336	0.321122	0.151637	0.422205	0.0495429	0.384944	1.70617	0.433918	0.481112	0.336438	1.85481	0.402576	0.984379	0.350564	1.22959	0.446105	1.73833	0.553318	0.676004	0.220792	3.06173	0.00220062	0.034942
RGS19	3.92371e-10	8.49906e-09	0.0675002	0.816729	1.36158	0.610677	0.498751	0.391313	1.82504	0.37267	-0.15213	0.422208	-0.00223245	0.3849	1.15183	0.40121	0.293614	0.333585	0.257594	0.339422	1.65697	0.382453	0.433682	0.416595	0.660511	0.484088	0.677628	0.194371	3.48627	0.000489808	0.0143612
HLA-DRA	2.68377e-09	4.59847e-08	0.310189	0.821392	1.73531	0.45051	0.735483	0.280454	1.53963	0.358391	1.40812	0.468067	1.46875	0.422031	0.432941	0.375935	0.148163	0.332316	-0.539927	0.343998	0.445298	0.335789	0.915624	0.193033	-0.0109931	0.210837	0.678681	0.200341	3.38762	0.000705006	0.0176379
TEAD4	1.73763e-10	4.09606e-09	-2.26473	1.04598	0.792213	0.416362	0.682165	0.281736	0.253661	0.321524	0.893903	0.440936	0.992645	0.402285	1.03364	0.395621	0.346729	0.334256	0.543915	0.344085	1.28108	0.362959	1.31226	0.450611	0.725142	0.48665	0.678976	0.188979	3.59287	0.000327056	0.0117009
IGSF6	3.93323e-10	8.49906e-09	0.583925	0.833715	0.724433	0.579661	1.11577	0.409094	2.01441	0.383126	0.321367	0.424181	0.231599	0.385867	0.838691	0.387586	0.136607	0.332251	-0.441423	0.342041	1.13656	0.356569	1.05098	0.437237	0.601662	0.481952	0.679654	0.191295	3.55292	0.000380987	0.0126801
LCK	8.5823e-09	1.29133e-07	1.86686	0.578922	0.728284	0.413048	1.97021	0.322529	0.580621	0.326103	-0.595073	0.430297	-0.458097	0.388668	1.51702	0.421632	0.737922	0.342505	0.208677	0.338955	1.05852	0.353395	0.200222	0.413165	0.444777	0.477197	0.682868	0.232239	2.94037	0.00327826	0.0455871
SOX4	3.61779e-10	7.90528e-09	0.644593	0.837432	-0.308753	0.261869	1.33086	0.187715	0.913516	0.334289	-0.0982572	0.421875	0.342065	0.387006	1.56743	0.424799	1.26611	0.362267	0.685642	0.347584	0.603798	0.339031	0.320583	0.414622	0.607719	0.482163	0.683165	0.172465	3.96118	7.45792e-05	0.00444741
ALAS1	1.88456e-10	4.40241e-09	-0.333354	0.822148	0.276983	0.568823	0.0165714	0.386751	1.23098	0.34518	1.70594	0.48827	1.41434	0.419441	1.06996	0.397283	0.693425	0.34128	0.49701	0.343098	0.675618	0.340809	0.361926	0.415275	0.0202511	0.471417	0.683516	0.186616	3.66269	0.000249585	0.010258
CLEC10A	2.51942e-09	4.36493e-08	1.73789	0.958309	0.636595	0.576789	2.66003	0.500655	1.24292	0.345645	0.0586294	0.421722	0.0935658	0.385058	1.09083	0.39826	0.374701	0.334653	-0.0643363	0.338147	0.668832	0.340633	0.0159137	0.412237	0.55995	0.480554	0.685268	0.221278	3.09687	0.00195576	0.0321598
TWIST1	1.28922e-09	2.42829e-08	0.772667	0.846415	1.42643	0.614775	0.803163	0.398482	1.6669	0.364528	1.0954	0.450306	1.55038	0.426067	0.5577	0.378758	0.222836	0.332864	-0.0522605	0.338118	0.100431	0.332081	0.0455985	0.41228	0.689157	0.485196	0.686203	0.186571	3.67798	0.000235089	0.00983203
TNFAIP8	7.72616e-09	1.17157e-07	1.80717	0.968928	0.945935	0.416104	1.24102	0.292973	1.76747	0.369641	-0.139011	0.422114	-0.00667273	0.384901	1.17098	0.402165	0.230071	0.332929	-0.384243	0.341081	1.00608	0.351374	0.823045	0.42774	0.299209	0.474035	0.687675	0.204308	3.36588	0.000763007	0.0182308
TES	2.03185e-10	4.69013e-09	-0.54198	0.831351	0.0117903	0.400895	1.52314	0.302262	0.529777	0.32516	-0.198468	0.422609	0.106557	0.385105	1.35415	0.41196	0.590922	0.338732	0.665065	0.347029	1.05102	0.3531	0.849544	0.428735	1.75435	0.554721	0.689084	0.187495	3.67521	0.000237651	0.00986473
GYPC	1.55492e-10	3.70088e-09	-0.109009	0.817103	1.45135	0.616393	1.21334	0.413042	1.68926	0.365645	0.487091	0.427458	0.391114	0.38765	1.18956	0.403104	0.358743	0.334422	-0.0349486	0.338087	0.775925	0.343608	0.579075	0.41998	0.198314	0.472562	0.692138	0.186477	3.71166	0.000205906	0.00900089
FCN1	1.99998e-10	4.63032e-09	0.524525	0.830418	1.59711	0.626325	0.251918	0.387917	1.9649	0.380321	0.649587	0.431936	0.652322	0.392502	0.508095	0.377553	0.289998	0.333544	-0.0631954	0.338144	0.859658	0.346221	1.00685	0.435235	0.448398	0.477292	0.692979	0.186481	3.71608	0.000202334	0.00896988
CCL5	4.32838e-10	9.22537e-09	0.450483	0.483512	1.38216	0.433515	1.27886	0.294066	1.2012	0.344038	0.780784	0.436438	0.449542	0.388529	0.944484	0.391759	0.485874	0.336528	-0.108827	0.338305	0.813906	0.344763	0.468358	0.417317	-0.0557739	0.471496	0.693404	0.17833	3.88832	0.000100939	0.00543064
CSTA	2.16456e-11	6.42675e-10	-0.47531	0.827945	1.19839	0.6011	0.0826099	0.386872	2.83605	0.43601	0.427802	0.426134	0.484371	0.38911	0.821426	0.386948	0.404554	0.33511	0.0962842	0.338252	1.42258	0.369828	0.606625	0.420727	0.192645	0.472497	0.693478	0.235986	2.93864	0.00329653	0.0456122
POLD4	8.44874e-08	9.56663e-07	2.91909	1.17335	1.55489	0.623367	0.512368	0.391565	0.109762	0.320639	1.12869	0.452015	0.639835	0.392217	0.769139	0.385091	0.474343	0.336312	0.311588	0.34005	0.776105	0.343614	0.485252	0.417688	0.763681	0.488285	0.697974	0.186487	3.74275	0.000182017	0.00823384
CNPY2	7.25633e-09	1.11776e-07	1.43169	0.915138	1.69394	0.370273	0.073702	0.224326	1.69612	0.365989	0.970376	0.444292	0.723867	0.394241	0.759762	0.38477	0.835092	0.345429	0.947456	0.356024	0.202017	0.332689	-0.402547	0.415994	0.0502475	0.471479	0.701291	0.191876	3.65492	0.000257261	0.0103305
HOMER3	4.74329e-11	1.32251e-09	0.276564	0.820391	0.293964	0.328724	1.82256	0.258658	1.28773	0.347423	-0.278262	0.423546	-0.0880773	0.38504	1.40002	0.414595	0.663305	0.340491	0.0191219	0.338069	0.627206	0.33959	1.48553	0.460839	0.470683	0.477887	0.702474	0.20567	3.41554	0.000636551	0.0166365
GUCY1A3	1.01387e-10	2.51978e-09	0.644761	0.837442	0.557785	0.574518	0.862144	0.400239	2.51605	0.414111	1.63412	0.483125	1.30822	0.41463	0.48456	0.377019	0.440083	0.335698	0.00722184	0.338063	0.141918	0.33228	0.0551659	0.412302	0.0298118	0.471431	0.704139	0.223064	3.15667	0.00159581	0.0283435
IFNGR2	4.37016e-10	9.28839e-09	0.192079	0.818377	1.01648	0.591718	1.98307	0.453599	0.833885	0.332019	1.36183	0.465204	1.27705	0.413278	0.978226	0.393184	0.166703	0.332431	-0.501758	0.343194	1.03594	0.352513	0.240835	0.413582	0.0946087	0.471668	0.708787	0.202455	3.50097	0.000463573	0.0139613
TMED9	1.32008e-09	2.48041e-08	-0.520648	0.830215	1.73955	0.450812	0.100338	0.279059	0.648364	0.327487	1.59005	0.480052	1.04734	0.404207	0.712948	0.383222	0.4241	0.335427	0.730475	0.348851	0.530365	0.337411	0.490995	0.417817	1.09209	0.505323	0.710327	0.181339	3.91713	8.9609e-05	0.00501584
ATP6V0E1	2.44738e-12	9.19717e-11	0.0895535	0.708502	0.669963	0.241969	1.02006	0.167849	2.42075	0.40789	0.816746	0.437807	0.294623	0.386463	0.612964	0.380228	0.171638	0.332464	0.726961	0.348749	0.238244	0.333004	0.516007	0.418396	0.495339	0.478579	0.710415	0.169484	4.19163	2.76952e-05	0.0024169
SMARCD2	1.81201e-10	4.2585e-09	0.820991	0.508015	0.578551	0.575088	1.81242	0.443283	0.54853	0.325498	0.288415	0.423687	1.0002	0.402545	1.60642	0.427303	0.995683	0.350984	0.203107	0.338908	1.37231	0.367321	-0.32589	0.414701	-0.432536	0.476885	0.710703	0.200543	3.54388	0.00039428	0.0128903
CSTB	1.44213e-09	2.6838e-08	-0.217819	0.818914	1.67344	0.631837	-0.214185	0.387593	0.381571	0.322895	0.628183	0.431276	0.714464	0.394002	2.01939	0.456513	0.544437	0.337706	0.265588	0.339508	1.18083	0.358457	0.89575	0.43054	0.917557	0.495589	0.711562	0.187104	3.80302	0.000142942	0.00707241
UCP2	1.36728e-11	4.23749e-10	0.570611	0.832946	-0.00472968	0.406999	1.79012	0.315231	1.88463	0.37588	-0.459239	0.426816	0.16308	0.38538	1.38223	0.413565	0.574315	0.338356	-0.130174	0.33841	1.53239	0.375556	0.611257	0.420856	0.38291	0.475705	0.712878	0.234667	3.03782	0.00238293	0.0369764
PMM2	1.11655e-09	2.12362e-08	2.01472	1.00246	-0.164369	0.567608	0.205599	0.387526	1.09293	0.340091	0.0812725	0.4218	0.483388	0.389093	1.34999	0.411725	0.430947	0.335542	0.844725	0.352415	0.920068	0.348258	0.637411	0.421602	1.25018	0.515401	0.713372	0.186822	3.81846	0.000134288	0.00679597
ADAM8	7.91456e-11	2.0186e-09	2.76053	1.14093	0.394714	0.406486	1.16269	0.29932	0.883332	0.333406	-0.187074	0.422501	-0.171638	0.385431	0.814411	0.386692	0.27946	0.333425	0.48651	0.342889	1.34161	0.365825	1.11901	0.440471	0.990718	0.499486	0.716214	0.182132	3.93238	8.41089e-05	0.00482994
EXT1	3.39728e-14	1.98703e-12	0.015456	0.473774	-0.0737531	0.40928	0.377384	0.27777	1.1773	0.343139	0.99107	0.445242	1.12751	0.407191	1.42461	0.416037	1.24583	0.361341	0.873615	0.353392	0.856452	0.346116	0.278486	0.414036	0.126513	0.471876	0.717949	0.179044	4.00991	6.07432e-05	0.0039601
TLE2	2.52121e-08	3.31853e-07	1.85988	0.977205	2.74463	0.521214	-0.00348533	0.2739	0.782047	0.330645	1.26836	0.459666	0.780811	0.395747	0.725947	0.383642	0.637402	0.339839	-0.000664167	0.338062	0.123635	0.332184	0.748716	0.425106	0.342813	0.474854	0.718867	0.211438	3.3999	0.000674117	0.0173347
SSR2	3.83569e-08	4.8438e-07	0.560071	0.83235	2.18803	0.674103	1.639	0.433531	0.342178	0.322415	0.710509	0.43393	0.587491	0.391078	0.864407	0.388559	0.413516	0.335253	-0.166145	0.338628	0.549692	0.337818	1.10398	0.439742	0.84519	0.492001	0.721287	0.186563	3.86619	0.000110549	0.00584655
RPS6KA3	3.01764e-09	5.10309e-08	1.65773	0.686432	1.61942	0.627914	0.690357	0.395451	1.9055	0.377021	1.24692	0.458443	1.449	0.421081	0.30032	0.373698	-0.0505663	0.331932	0.0186402	0.338069	0.561575	0.338075	0.0964321	0.412448	-0.00985675	0.471407	0.724544	0.210746	3.438	0.000586034	0.0159583
CYBB	1.58229e-12	6.27991e-11	-0.0601872	0.816681	0.322419	0.340881	1.47409	0.251319	2.06987	0.386326	0.318124	0.42413	0.482798	0.389083	0.839598	0.38762	0.140177	0.33227	-0.454127	0.342272	1.23719	0.36095	1.12822	0.440923	0.798388	0.489825	0.725111	0.209658	3.45854	0.000543109	0.0153751
VDAC1	5.42766e-12	1.85183e-10	-0.104301	0.472131	-0.64737	0.334378	1.536	0.24773	0.530234	0.325168	0.182722	0.422461	0.365572	0.387304	1.20679	0.403986	0.613657	0.339264	0.982627	0.357346	0.777585	0.343658	1.65566	0.471858	1.72885	0.552492	0.726266	0.209125	3.47289	0.000514894	0.0149779
GALNT1	3.80487e-10	8.26762e-09	0.50067	0.82919	1.19803	0.348494	0.730168	0.230691	1.91435	0.377508	0.410391	0.425778	0.464932	0.388781	0.720511	0.383466	-0.0206545	0.331889	0.480952	0.34278	0.623937	0.33951	0.409407	0.416123	1.44375	0.529266	0.730777	0.177454	4.11812	3.81978e-05	0.00298131
VASH1	2.18879e-08	2.92553e-07	0.644461	0.837423	2.69824	0.723646	-0.915247	0.40192	1.00384	0.337093	1.4776	0.472507	1.0309	0.403619	0.80359	0.386302	0.0654703	0.331966	-0.132062	0.33842	0.729743	0.342274	0.57569	0.419891	1.73334	0.552883	0.731015	0.250119	2.92267	0.00347044	0.0473098
APOC1	1.09317e-11	3.42894e-10	1.07965	0.873959	-0.227223	0.406421	1.47847	0.30182	1.2938	0.347668	-1.16345	0.453848	-0.0830085	0.385024	1.25377	0.406445	0.732879	0.342363	0.0583528	0.338132	1.40048	0.368717	1.40062	0.455698	1.64158	0.545048	0.731229	0.252803	2.89248	0.0038221	0.0498547
UBFD1	2.1886e-11	6.47344e-10	0.313671	0.821502	1.36648	0.610981	0.592654	0.39318	1.52098	0.357525	1.33065	0.463321	1.21122	0.410517	1.01828	0.394934	0.637699	0.339847	0.151355	0.338532	0.804472	0.344471	0.065701	0.412332	-0.286227	0.473812	0.732654	0.186807	3.92199	8.78215e-05	0.00494074
SHC1	3.16189e-08	4.09453e-07	-0.463588	0.827391	1.59156	0.443164	-0.117769	0.296491	0.306681	0.322026	0.059842	0.421725	0.0280658	0.384914	1.39866	0.414516	0.408515	0.335173	0.802622	0.351046	1.25656	0.36183	1.57355	0.466424	2.21919	0.599185	0.732719	0.223563	3.27746	0.00104744	0.0221121
FXN	7.0512e-11	1.82838e-09	0.590372	0.589815	1.34037	0.609372	0.793114	0.398194	1.2026	0.344091	0.367858	0.424967	0.561239	0.390542	0.647942	0.381227	0.595044	0.338827	0.708263	0.348214	0.830706	0.345289	0.624936	0.421242	0.621428	0.482648	0.735226	0.184253	3.99031	6.59865e-05	0.00415527
MYL6	5.43171e-09	8.67623e-08	1.09227	0.622928	0.449659	0.445627	-0.0816708	0.27358	1.66614	0.36449	2.63635	0.567959	1.58023	0.427587	0.450385	0.376288	0.508757	0.336973	0.536755	0.343929	0.403675	0.335096	-0.435637	0.416634	0.741726	0.487344	0.735243	0.229284	3.20669	0.00134272	0.0261049
BTG1	7.65075e-11	1.9642e-09	-0.322218	0.821778	2.90099	0.530883	0.678695	0.282388	1.72218	0.36731	0.62366	0.431139	0.505143	0.389477	0.840388	0.387649	0.499151	0.336784	0.270497	0.339561	0.505461	0.336907	0.335978	0.414856	0.221832	0.472852	0.735572	0.213294	3.44863	0.00056343	0.0156112
HLA-DPA1	4.21885e-15	3.12556e-13	0.273146	0.820295	1.0937	0.359687	0.829737	0.232347	2.35542	0.403712	1.44414	0.470347	1.34101	0.416083	0.692599	0.382578	0.3913	0.334902	0.0202664	0.33807	0.397563	0.334999	0.411632	0.18616	0.242353	0.211624	0.735582	0.180703	4.07066	4.68792e-05	0.00348073
GPM6B	5.29614e-11	1.43549e-09	-0.334613	0.82219	2.17047	0.340223	-0.0959501	0.194972	0.526981	0.325111	0.852831	0.439238	0.53804	0.390088	1.06305	0.396962	0.661101	0.340435	1.52121	0.382656	0.815592	0.344815	0.160424	0.412831	0.886476	0.494015	0.737062	0.199493	3.69467	0.000220174	0.00949474
PTPN6	7.92765e-10	1.57319e-08	0.979777	0.864097	2.59939	0.713525	1.23362	0.4139	1.45614	0.354578	0.876064	0.44019	0.41417	0.387983	0.663469	0.381687	0.0560764	0.331943	-0.592123	0.345189	0.830572	0.345285	0.409599	0.416126	1.00665	0.50037	0.740098	0.214543	3.44965	0.000561321	0.0156112
MYO1F	2.50144e-11	7.34292e-10	0.814033	0.84964	1.02812	0.592276	1.15439	0.410622	0.961991	0.335764	0.0299566	0.421659	0.0612724	0.384968	1.11715	0.399516	0.649369	0.340137	0.102455	0.338277	1.59274	0.378846	1.03902	0.436687	0.500964	0.478742	0.740912	0.186775	3.96687	7.2822e-05	0.00442404
BAX	6.74023e-11	1.77136e-09	1.09506	0.415845	1.10145	0.422693	0.864332	0.285814	0.989564	0.336634	0.704662	0.433731	0.895638	0.399111	1.13427	0.400347	0.524481	0.33729	0.177099	0.338705	0.973146	0.350151	0.509847	0.418251	-0.177479	0.472332	0.741597	0.177248	4.18396	2.8648e-05	0.00246128
PSMA7	3.17516e-09	5.33469e-08	1.58396	0.935812	2.95918	0.537025	-0.112617	0.274969	1.82295	0.372558	0.799998	0.437162	0.789205	0.395978	0.188287	0.372433	0.476325	0.336348	0.229894	0.339146	0.679664	0.340915	-0.0124985	0.412235	0.458412	0.477556	0.743293	0.241917	3.07251	0.00212266	0.0340711
CHST15	1.88805e-12	7.41773e-11	-0.118568	0.817214	0.977401	0.589886	0.825724	0.39914	1.8133	0.372046	-0.132562	0.422071	0.128432	0.385198	1.93079	0.449856	0.966734	0.349917	0.0416829	0.338097	1.60601	0.379582	0.212312	0.413281	0.353224	0.475066	0.743424	0.21756	3.4171	0.000632917	0.0166039
CCT6A	7.03011e-11	1.82838e-09	-0.808332	0.849186	2.23327	0.488847	-0.0131048	0.273923	1.43654	0.353708	2.10054	0.519326	1.87257	0.443677	0.612933	0.380227	0.120256	0.332167	0.288015	0.339761	0.38704	0.334837	0.406424	0.416066	0.344333	0.474885	0.745528	0.248966	2.9945	0.00274898	0.0403535
CLIC1	3.72598e-08	4.71864e-07	0.0682024	0.816734	3.27915	0.787476	0.353141	0.389043	1.00594	0.337161	1.07961	0.449511	0.464091	0.388767	0.381924	0.37498	0.0918464	0.332048	0.11743	0.338345	0.396276	0.334979	0.810847	0.246719	1.71496	0.318306	0.747985	0.21597	3.46338	0.000533429	0.0151979
ADRB2	5.98832e-12	1.99649e-10	0.200084	0.818537	0.73517	0.580036	1.68408	0.435992	1.67617	0.364989	-0.612812	0.430815	-0.380012	0.387497	1.8085	0.441006	0.67931	0.340906	0.233678	0.339182	1.3057	0.364111	0.64345	0.421778	0.852004	0.492328	0.749252	0.232526	3.22223	0.00127199	0.0252863
NCF2	2.30505e-12	8.87671e-11	0.0836063	0.816853	0.920239	0.587326	0.555997	0.392414	1.91848	0.377736	0.649328	0.431928	0.715022	0.394016	0.975341	0.393061	0.453684	0.335936	-0.144994	0.338493	1.44297	0.370866	0.608378	0.420776	0.591961	0.481618	0.750076	0.186989	4.01134	6.03758e-05	0.00395944
PLEKHO2	1.56918e-09	2.87215e-08	2.32778	1.05746	2.26731	0.681341	0.509994	0.39152	1.60481	0.361486	0.993502	0.445355	0.735741	0.394546	0.683838	0.382306	0.204588	0.33271	-0.560418	0.344453	1.36367	0.366897	0.114373	0.412536	0.0866529	0.471626	0.750799	0.234576	3.20066	0.00137112	0.0263116
EVI2B	3.48299e-12	1.27803e-10	0.330663	0.822057	1.2119	0.601852	0.895077	0.40127	2.18636	0.393239	0.079347	0.421793	0.165209	0.385392	0.989721	0.39368	0.404746	0.335113	-0.0434721	0.338101	1.39689	0.368537	0.639871	0.421673	0.813885	0.490533	0.75116	0.190527	3.94254	8.06238e-05	0.00467829
GLA	1.03179e-09	1.98671e-08	0.310824	0.821412	3.19989	0.778366	-0.0311724	0.386764	2.05027	0.385188	0.705545	0.433761	0.777273	0.39565	1.07567	0.397548	-0.0823439	0.332015	0.212156	0.338985	0.776859	0.343636	0.0291903	0.412251	0.816849	0.49067	0.75142	0.244778	3.0698	0.00214201	0.0342325
STAB1	3.37192e-10	7.43065e-09	1.44869	0.917365	1.51929	0.439526	1.38776	0.299909	1.13076	0.341433	0.701371	0.43362	0.585663	0.39104	0.909595	0.390333	0.30198	0.333684	-0.374765	0.340935	1.09903	0.355018	0.493472	0.417873	0.15679	0.472128	0.753336	0.181633	4.14757	3.36023e-05	0.00277921
SMAGP	1.16848e-10	2.86739e-09	1.70314	0.953095	1.62717	0.62847	0.891542	0.401158	2.49162	0.412503	0.385521	0.425293	0.539544	0.390117	0.691894	0.382556	-0.127792	0.332204	0.118687	0.338351	0.395498	0.334967	0.852048	0.428831	0.524592	0.479444	0.754892	0.212748	3.5483	0.000387732	0.0127834
CTSS	5.66569e-12	1.91623e-10	-0.345449	0.822564	1.5331	0.439884	0.984433	0.287906	2.73209	0.428734	-0.00985331	0.421639	-0.0685009	0.384985	0.610455	0.380158	0.236911	0.332992	-0.194532	0.338838	1.10524	0.355272	1.4089	0.456188	0.921273	0.495781	0.75519	0.249567	3.02601	0.00247807	0.0377778
ARL4C	8.00249e-13	3.49727e-11	0.33203	0.584101	0.13455	0.289798	1.74436	0.221484	0.868167	0.332973	-0.0534054	0.421707	0.167965	0.385409	1.60723	0.427356	0.837845	0.345516	-0.0593703	0.338134	0.920242	0.348264	0.950775	0.432803	1.32194	0.52035	0.756552	0.190289	3.9758	7.01439e-05	0.00439212
DOK2	1.86073e-11	5.58867e-10	1.85023	0.975677	0.18295	0.567766	1.89647	0.448277	2.06792	0.386212	0.112694	0.421951	0.309652	0.386626	1.06377	0.396996	0.389378	0.334873	-0.0309705	0.338081	1.64392	0.381712	-0.120042	0.412567	0.176198	0.472318	0.75759	0.241126	3.14189	0.00167862	0.0290236
CD3D	5.17497e-12	1.80521e-10	0.966099	0.862813	0.503181	0.573116	1.99878	0.454583	0.831729	0.331961	0.071335	0.421763	0.453284	0.38859	1.83135	0.442629	0.619071	0.339393	0.18995	0.338802	1.02037	0.351915	0.359338	0.415232	0.554219	0.480369	0.759265	0.187155	4.05687	4.97346e-05	0.00357435
AHR	1.5604e-11	4.77887e-10	1.56807	0.93358	0.924392	0.587507	0.130579	0.387061	1.60518	0.361504	1.00668	0.445971	1.11516	0.406719	0.99911	0.394089	0.443667	0.33576	0.31663	0.340115	0.811157	0.344677	0.541853	0.419024	0.229018	0.472947	0.765218	0.186721	4.09818	4.16405e-05	0.00322729
SYNM	5.51501e-09	8.77326e-08	1.637	0.943387	1.01127	0.418392	-0.14609	0.281789	2.12371	0.38949	1.38605	0.466692	1.78469	0.438618	0.00271499	0.371612	0.0140519	0.331885	0.875143	0.353444	-0.0423999	0.331917	-0.0316937	0.412255	1.51647	0.534886	0.765924	0.246798	3.10344	0.00191283	0.0319076
ARHGAP4	2.95164e-11	8.504e-10	0.535615	0.831008	0.0529372	0.567015	1.94492	0.451233	-0.0796662	0.320543	0.679342	0.432889	1.01688	0.403125	1.11998	0.399653	0.81242	0.344717	0.49454	0.343049	1.42334	0.369867	0.620224	0.421108	0.52016	0.47931	0.766315	0.187067	4.09648	4.19478e-05	0.00322853
CDR2L	3.08e-11	8.84109e-10	1.0141	0.61453	2.22834	0.67776	1.02556	0.405707	1.7849	0.37055	1.31832	0.462586	1.2434	0.411851	0.323419	0.37403	0.151361	0.332335	0.0787331	0.338189	0.432509	0.335569	0.490964	0.417816	-0.0681409	0.471541	0.767186	0.198288	3.86906	0.000109256	0.00582157
ARPC2	3.42679e-10	7.50901e-09	-0.293269	0.820874	2.80749	0.426708	0.217463	0.227095	2.19779	0.393931	1.01125	0.446187	0.66955	0.392905	0.242546	0.372974	-0.0500778	0.331931	0.283907	0.339713	0.661287	0.340439	0.378049	0.415552	1.17425	0.510415	0.771399	0.255644	3.01747	0.00254893	0.0384576
DDB2	3.13105e-11	8.95458e-10	1.41429	0.91288	1.61648	0.627704	0.307112	0.388484	0.541108	0.325363	0.346615	0.424595	0.388688	0.387616	1.71693	0.434649	0.632022	0.339707	0.426821	0.341783	1.33335	0.365428	0.956228	0.433034	0.370457	0.475431	0.77273	0.18702	4.1318	3.5993e-05	0.00285634
ITIH3	9.7808e-11	2.44646e-09	1.16936	0.883525	1.19601	0.600968	-0.172151	0.387293	-0.154686	0.320841	0.40975	0.425765	0.694319	0.393502	2.30168	0.478994	0.95541	0.349508	1.12041	0.362933	0.822553	0.345033	0.391432	0.41579	1.39654	0.525736	0.774393	0.198461	3.90198	9.54083e-05	0.00526075
CD97	2.82225e-11	8.19191e-10	0.252855	0.819753	2.53447	0.707008	-0.220306	0.387642	1.2166	0.344625	1.58843	0.479941	1.88926	0.444659	0.942722	0.391686	0.357514	0.334405	-0.140189	0.338465	0.686175	0.341087	0.527434	0.41867	0.356394	0.475132	0.777859	0.225179	3.45441	0.000551498	0.0155133
COL16A1	5.01821e-12	1.77439e-10	0.419676	0.592259	0.343957	0.569838	1.85501	0.445792	0.644335	0.327401	0.658631	0.432221	0.742288	0.394716	1.33798	0.411048	0.637986	0.339854	0.479239	0.342747	0.469947	0.33623	0.72832	0.424424	1.13244	0.507784	0.778609	0.18512	4.20596	2.59974e-05	0.00238352
TUBA4A	1.16889e-11	3.65172e-10	0.743742	0.602199	1.30193	0.607052	1.36128	0.419578	0.362815	0.32266	0.360531	0.424836	0.136739	0.385237	1.51277	0.421369	0.846789	0.345803	0.416023	0.341598	1.20365	0.359455	0.687739	0.42312	0.738934	0.487226	0.779237	0.185279	4.20574	2.60224e-05	0.00238352
ITGAM	1.41753e-12	5.74322e-11	3.11491	1.21459	0.234574	0.41503	1.29543	0.296818	1.56619	0.35964	0.327192	0.424274	0.259091	0.386109	1.08841	0.398146	0.3626	0.334477	-0.116214	0.338339	1.58486	0.378411	0.107953	0.412503	0.927434	0.4961	0.784591	0.215131	3.64703	0.00026529	0.0105763
ICAM3	9.74554e-13	4.16541e-11	0.400247	0.824631	0.997575	0.590823	2.20235	0.467829	0.589515	0.326276	0.276474	0.423521	0.451843	0.388566	0.984519	0.393455	1.10474	0.355251	0.470903	0.342587	0.91306	0.348015	0.589937	0.420271	0.466505	0.477773	0.78476	0.186781	4.20149	2.65168e-05	0.00238863
ZDHHC3	1.91548e-10	4.46123e-09	2.43082	1.0766	1.37136	0.448332	0.979337	0.28603	1.59426	0.360978	0.48603	0.427433	0.306182	0.386588	0.351745	0.374471	0.710468	0.34174	0.418871	0.341647	0.344985	0.334232	0.458936	0.417115	1.15524	0.509209	0.785066	0.181882	4.31635	1.58631e-05	0.00172364
ANXA6	5.06226e-11	1.3866e-09	2.775	1.14385	1.31833	0.608035	0.592143	0.393169	2.5829	0.418561	0.175381	0.422396	0.569025	0.390698	0.951906	0.392069	0.17595	0.332494	0.424055	0.341736	0.702038	0.341511	0.239143	0.413563	0.33851	0.474769	0.789723	0.224536	3.51714	0.000436225	0.0136576
PPIB	4.45603e-10	9.44508e-09	0.233411	0.819272	2.0852	0.470808	0.855544	0.283044	-0.176572	0.320963	1.63493	0.483182	1.38383	0.418025	0.989781	0.393683	0.59617	0.338853	0.0630998	0.338143	0.655409	0.34029	0.535367	0.418863	1.18341	0.511003	0.792851	0.186122	4.25986	2.04559e-05	0.00206102
CD163	1.49036e-12	5.97605e-11	1.77509	0.695561	0.483082	0.332122	1.64565	0.254676	2.18649	0.393247	0.511429	0.42805	0.324913	0.3868	1.14198	0.400724	0.0889849	0.332038	-1.00875	0.358356	1.64983	0.382047	0.407475	0.416086	0.529666	0.479599	0.794699	0.263381	3.01729	0.00255042	0.0384576
YARS2	3.0087e-13	1.42712e-11	0.0759229	0.816791	0.196693	0.567894	0.408587	0.389817	2.1265	0.389655	1.60882	0.481353	1.8149	0.440336	0.899735	0.389939	0.24947	0.333112	0.450697	0.342209	0.528245	0.337367	0.542155	0.419031	0.446619	0.477245	0.795333	0.194833	4.08214	4.46237e-05	0.00336439
TLR2	1.92513e-13	9.53857e-12	-0.890741	0.856029	1.34287	0.609525	1.03334	0.405989	2.31839	0.401375	1.0065	0.445963	0.717722	0.394085	0.784496	0.385624	0.0365776	0.331907	-0.301612	0.339925	1.39465	0.368426	0.736832	0.424706	1.01929	0.501081	0.795572	0.230171	3.45644	0.000547359	0.0154361
LYZ	3.99236e-13	1.83767e-11	0.399693	0.824609	1.40291	0.613269	0.476893	0.390924	2.19258	0.393615	-0.019382	0.421646	0.138149	0.385244	1.19856	0.403563	0.46646	0.336166	0.0776798	0.338186	1.20538	0.359531	1.50628	0.462133	0.707622	0.485934	0.798438	0.201111	3.97014	7.18306e-05	0.00439834
CD14	9.08829e-13	3.90595e-11	0.375124	0.823646	1.25662	0.604394	0.418632	0.38997	2.84	0.436289	0.913951	0.441792	0.733672	0.394492	1.06256	0.39694	0.0143676	0.331885	-0.403505	0.34139	1.13662	0.356572	0.93471	0.43213	0.537671	0.479846	0.799253	0.237628	3.36347	0.000769699	0.0182308
HBB	3.54983e-11	1.00415e-09	1.86474	0.718801	0.904799	0.338716	0.309979	0.22432	1.11434	0.340846	2.89672	0.593793	2.13019	0.459534	0.262725	0.373209	0.971102	0.350076	0.440197	0.342019	0.00419656	0.331881	-0.188569	0.41306	-0.157574	0.472136	0.799672	0.252016	3.1731	0.00150819	0.0274923
BID	1.91847e-13	9.53857e-12	0.711207	0.6328	1.40132	0.449797	0.871599	0.283895	2.08759	0.387361	-0.768251	0.435975	-0.0137707	0.384904	1.52724	0.422268	0.451519	0.335898	0.441439	0.342041	1.46548	0.372026	0.752575	0.425237	0.680032	0.484838	0.803655	0.218359	3.68043	0.000232843	0.00979698
ACTA2	0	0	-1.21276	0.888388	0.00857959	0.462468	0.49005	0.277862	1.29415	0.347682	2.37737	0.543623	1.79942	0.439453	1.2756	0.407615	0.815475	0.344811	0.628949	0.346092	0.758395	0.343093	0.647398	0.421894	0.113927	0.471787	0.803684	0.220154	3.65056	0.00026167	0.0104696
LCP2	2.0933e-10	4.80348e-09	2.00792	1.00132	2.59309	0.506119	0.116102	0.273679	2.00935	0.382837	1.38217	0.466452	0.766475	0.395358	0.458235	0.376451	0.119448	0.332164	-0.229706	0.339144	0.957407	0.34958	0.285986	0.414135	0.22032	0.472833	0.805118	0.250634	3.21232	0.00131668	0.0256915
COL5A2	1.04583e-13	5.46008e-12	0.265495	0.820086	0.588613	0.40705	1.40481	0.299984	1.67562	0.364962	0.501206	0.427798	0.683074	0.393228	1.47601	0.419115	0.338279	0.334142	0.668227	0.347113	0.926481	0.348481	-0.0868302	0.412407	0.80346	0.490055	0.810575	0.181894	4.45631	8.33839e-06	0.00108723
CD300A	9.14975e-11	2.30343e-09	3.94704	1.40176	0.429412	0.346546	1.18944	0.238029	2.1294	0.389827	0.296934	0.42381	0.33842	0.386961	0.95968	0.392396	0.317384	0.333872	-0.14557	0.338497	1.23636	0.360913	0.458655	0.417109	0.420093	0.476576	0.810649	0.234414	3.45819	0.000543808	0.0153751
TNFRSF1B	6.116e-12	2.02453e-10	0.910387	0.639055	2.02261	0.659596	1.23757	0.414068	2.38092	0.405334	-0.250876	0.423189	-0.319837	0.386741	0.905173	0.390156	0.356874	0.334396	-0.107611	0.338299	1.07549	0.354068	0.994649	0.434695	1.06764	0.50387	0.811734	0.242512	3.34719	0.00081636	0.0187323
TCIRG1	3.66681e-09	6.09489e-08	2.731	1.13499	2.39186	0.693069	-0.157002	0.387201	0.395767	0.323081	1.25792	0.459068	1.01363	0.403011	0.628584	0.380667	0.168473	0.332443	-0.106548	0.338295	1.00912	0.351488	1.35529	0.453054	1.15588	0.50925	0.815804	0.222542	3.66584	0.000246528	0.010195
S100A4	1.82587e-11	5.52149e-10	0.977323	0.61167	2.79773	0.734066	0.192676	0.387431	0.583361	0.326156	1.68761	0.486941	0.926073	0.400074	0.917444	0.39065	0.190327	0.332598	0.337577	0.340395	0.616131	0.339323	0.417338	0.416274	1.70322	0.550276	0.815903	0.194443	4.19609	2.71558e-05	0.00238863
LST1	6.92069e-12	2.28089e-10	0.267848	0.82015	0.989547	0.243216	1.0491	0.166468	2.01891	0.383383	-0.193423	0.42256	-0.221561	0.385785	1.15501	0.401368	0.499208	0.336785	0.116032	0.338338	1.13108	0.35634	0.970622	0.177058	1.11974	0.207001	0.81879	0.170257	4.80913	1.51589e-06	0.000323884
ACTN1	7.77156e-15	5.54633e-13	-0.0703268	0.621941	0.626122	0.334399	1.13213	0.241419	2.04427	0.384841	-0.424689	0.42607	0.0782525	0.385011	1.65409	0.430427	0.860564	0.34625	0.831829	0.351989	1.24767	0.361424	0.740718	0.424836	0.5851	0.481385	0.819489	0.194325	4.21712	2.47446e-05	0.00236418
RPL13	1.10001e-12	4.62539e-11	1.23063	0.890433	0.355869	0.235782	0.867983	0.165149	0.206796	0.321159	0.997983	0.445564	0.990978	0.402228	1.15715	0.401474	1.33163	0.365345	0.424623	0.341745	0.625001	0.339536	1.04179	0.436814	1.51543	0.534803	0.820448	0.170197	4.82058	1.43141e-06	0.000323884
DKK3	8.88178e-16	7.42918e-14	0.289149	0.820752	1.1821	0.333569	0.371518	0.196417	1.54706	0.358739	1.66966	0.485651	0.870231	0.398329	1.37586	0.413199	0.39926	0.335026	0.866331	0.353143	0.483463	0.336482	0.341259	0.414939	0.790094	0.489451	0.821961	0.175882	4.67336	2.96307e-06	0.000538356
ALOX5	2.22045e-16	2.10645e-14	1.70858	0.675047	0.171397	0.29611	0.764377	0.201061	1.70496	0.366436	0.746022	0.43517	0.615191	0.391669	1.17843	0.40254	0.364194	0.3345	0.0368742	0.33809	1.35243	0.366349	0.809408	0.427239	1.35281	0.52255	0.827038	0.174534	4.73855	2.15251e-06	0.000418531
CORO1A	2.15605e-13	1.05484e-11	1.64893	0.945117	1.44231	0.615803	1.15915	0.410813	1.92211	0.377937	-0.0402649	0.421677	0.0894793	0.385045	1.06295	0.396958	0.532999	0.337465	-0.122721	0.338371	1.59051	0.378723	0.912865	0.431231	0.419914	0.476571	0.829212	0.204837	4.04816	5.16228e-05	0.00357435
LYN	8.86846e-13	3.83265e-11	0.988782	0.544929	2.24313	0.394958	0.349075	0.226202	2.87951	0.439095	0.645969	0.431823	0.856138	0.397905	0.572927	0.37915	0.129817	0.332215	-0.0378524	0.338091	0.99748	0.351051	0.598626	0.420507	0.0657907	0.471532	0.830146	0.247006	3.36084	0.000777067	0.0182308
COL6A3	2.5091e-14	1.52487e-12	0.715641	0.842226	0.927181	0.587629	2.36388	0.478957	1.93655	0.378737	0.499819	0.427764	0.727765	0.39434	1.24344	0.405898	0.555014	0.337932	-0.618962	0.345842	1.26142	0.362052	0.552933	0.419302	0.11371	0.471785	0.844394	0.235785	3.5812	0.000342016	0.011804
HLA-DMA	1.91973e-11	5.74369e-10	1.60822	0.939254	2.94206	0.749577	0.75851	0.39723	1.96567	0.380364	1.25552	0.458931	1.11154	0.406581	0.591879	0.379651	0.143912	0.332291	-0.323638	0.340206	0.232324	0.332949	1.05188	0.252622	0.221857	0.273012	0.844842	0.235688	3.58458	0.000337623	0.0117009
ASPHD1	7.23865e-14	3.96546e-12	1.04372	0.623357	0.155159	0.567536	0.474333	0.39088	0.513414	0.324875	0.445361	0.426509	0.402979	0.387819	1.53465	0.422731	0.57884	0.338458	1.46868	0.379795	1.15175	0.357211	1.09477	0.439298	1.53364	0.536243	0.853892	0.186276	4.58403	4.56109e-06	0.00071198
LY86	4.92939e-14	2.79896e-12	0.737188	0.843774	0.88833	0.58596	1.79994	0.442556	2.53501	0.415366	-0.426796	0.426113	-0.0769908	0.385007	1.28826	0.4083	0.183446	0.332547	0.0283273	0.338078	1.34478	0.365978	0.969054	0.433582	1.19727	0.511899	0.855918	0.255048	3.35592	0.000791029	0.0184568
DTYMK	1.00808e-13	5.29856e-12	0.523166	0.830346	1.63239	0.628846	1.30796	0.417148	0.62454	0.326984	1.34428	0.464139	1.79964	0.439466	0.908188	0.390277	0.584431	0.338584	0.415008	0.341581	0.800623	0.344353	0.346235	0.415018	0.38969	0.475858	0.85881	0.187191	4.58788	4.47778e-06	0.00071198
GMPR	4.10783e-14	2.34962e-12	0.709586	0.841799	-0.245713	0.568424	0.0487516	0.38679	2.27185	0.398472	1.32037	0.462707	1.83467	0.441473	1.71811	0.43473	0.301379	0.333677	0.621796	0.345913	0.0893828	0.332039	0.689499	0.423175	1.01957	0.501097	0.859103	0.230582	3.7258	0.000194696	0.00873608
C3AR1	1.57652e-14	1.01353e-12	0.147555	0.817607	1.22265	0.602456	1.85225	0.445628	2.73199	0.428727	0.671169	0.432623	0.513227	0.389624	0.882441	0.389257	-0.0401592	0.331913	-0.447292	0.342147	1.43684	0.370553	0.719238	0.424126	0.733808	0.487011	0.86014	0.256923	3.34785	0.000814404	0.0187323
IFI30	0	0	-0.588821	0.593672	0.754901	0.58074	1.00092	0.404827	2.69976	0.426502	0.583003	0.429952	0.978772	0.401813	1.05712	0.396689	0.48423	0.336497	-0.0317327	0.338082	1.47584	0.372564	1.33557	0.451927	0.425873	0.476718	0.865203	0.230549	3.7528	0.00017487	0.00810912
GNA15	9.10383e-15	6.26714e-13	0.575721	0.833239	0.694339	0.578637	2.68133	0.502275	1.25267	0.346027	-0.791735	0.436849	-0.30225	0.386545	1.95208	0.451437	0.960513	0.349692	0.413048	0.341548	1.76468	0.388741	0.636788	0.421584	0.611433	0.482293	0.867486	0.273993	3.16609	0.00154505	0.0278889
SRGN	4.78506e-13	2.15162e-11	-0.587859	0.833945	3.2632	0.556071	-0.0555213	0.273818	1.83546	0.373226	1.24108	0.458113	0.791865	0.396052	0.75415	0.384579	0.294186	0.333592	0.0401863	0.338095	1.087	0.35453	0.927084	0.431814	0.997781	0.499877	0.868308	0.261821	3.31642	0.000911787	0.0201302
CX3CR1	7.99361e-15	5.65293e-13	0.620995	0.835944	2.31989	0.68624	0.318576	0.388616	2.41202	0.407328	0.542901	0.428857	0.629447	0.391983	1.54944	0.42366	0.613808	0.339267	0.277482	0.33964	0.547171	0.337764	0.593277	0.420361	0.670841	0.484482	0.874301	0.205783	4.24865	2.15059e-05	0.00211857
DNMT1	1.29297e-12	5.29367e-11	1.06778	0.872743	3.09756	0.766781	-0.129249	0.387055	1.88667	0.375991	1.51583	0.475024	1.72684	0.43539	0.889165	0.389521	0.364559	0.334505	0.00439126	0.338062	0.712087	0.341785	0.433173	0.416585	-0.0877668	0.471631	0.87889	0.255996	3.43321	0.00059647	0.0160464
FCER1G	4.44089e-16	3.97077e-14	-0.797055	0.848297	1.75822	0.6382	1.26291	0.41516	2.7991	0.433406	0.896689	0.441054	0.788439	0.395957	0.867854	0.388691	0.0965489	0.332066	-0.15237	0.338538	1.32783	0.365163	0.932317	0.43203	0.576185	0.481086	0.880051	0.251485	3.49941	0.000466287	0.0139672
CD52	1.5099e-14	9.8702e-13	0.71579	0.842237	1.50632	0.439326	1.75777	0.312241	1.74175	0.368312	0.836998	0.438603	0.711733	0.393934	0.909827	0.390343	0.178606	0.332513	-0.192082	0.338819	0.962428	0.349761	0.777336	0.426093	0.642158	0.483401	0.8854	0.182589	4.84914	1.23996e-06	0.000303594
ITGB2	2.22045e-16	2.10645e-14	-0.507757	0.829549	1.48886	0.618873	1.43983	0.423307	2.643	0.422619	0.934349	0.44268	0.89631	0.399132	1.01856	0.394946	0.191101	0.332604	-0.111777	0.338318	1.30182	0.363929	0.600808	0.420567	0.539863	0.479915	0.887003	0.231507	3.83142	0.000127403	0.0065371
PTPRC	1.35447e-14	8.92919e-13	0.5864	0.493391	1.59567	0.362249	0.91878	0.233722	2.28756	0.399447	0.678078	0.432847	0.778544	0.395685	0.816649	0.386774	0.255632	0.333174	-0.267842	0.339532	1.05962	0.353438	0.988758	0.434437	1.16692	0.509948	0.889332	0.18502	4.80669	1.53452e-06	0.000323884
TWF2	1.28786e-14	8.56261e-13	0.344361	0.822526	2.54387	0.707945	0.609159	0.39354	1.07287	0.339396	1.85513	0.499476	1.38548	0.418101	1.16697	0.401964	0.669686	0.340655	-0.0644169	0.338147	0.988643	0.350722	0.761771	0.425552	0.0884806	0.471635	0.896028	0.192149	4.66318	3.11355e-06	0.000552895
HLA-DMB	9.63674e-14	5.0996e-12	1.39298	0.910146	2.63934	0.717587	1.12759	0.409556	2.31919	0.401425	1.26964	0.45974	0.835498	0.397295	0.84184	0.387704	0.31572	0.333851	-0.397583	0.341293	0.346802	0.334257	1.21356	0.168729	0.119201	0.178564	0.900273	0.23836	3.77694	0.000158767	0.00761737
MFGE8	5.90639e-14	3.28184e-12	2.01806	1.00302	0.857075	0.584665	1.58454	0.430629	1.15451	0.342296	1.68878	0.487025	1.5095	0.424023	0.634228	0.380829	-0.12301	0.332181	0.325289	0.340228	0.442768	0.335745	0.791541	0.426595	1.35506	0.522712	0.90778	0.188398	4.81841	1.44708e-06	0.000323884
FN1	0	0	-2.19526	0.624975	1.09582	0.277157	0.990655	0.166726	1.83463	0.373181	1.24673	0.458432	0.822207	0.39691	1.36643	0.412659	0.557686	0.33799	0.312276	0.340059	1.35556	0.366501	1.35105	0.452811	1.57561	0.539613	0.908773	0.247239	3.67568	0.000237214	0.00986473
MGP	2.55906e-12	9.57065e-11	1.50863	0.925381	2.72417	0.72634	-0.581268	0.392937	1.25616	0.346165	1.192	0.455389	0.810569	0.396577	0.904445	0.390127	0.197677	0.332655	0.779075	0.350308	0.827019	0.345173	0.500469	0.418033	2.17076	0.594236	0.911415	0.228205	3.99384	6.50111e-05	0.00411724
GZMA	2.22045e-16	2.10645e-14	-0.161036	0.817819	1.74877	0.637478	1.7184	0.4379	1.45236	0.35441	1.06097	0.448586	0.583953	0.391004	1.30645	0.409296	0.579176	0.338465	0.106071	0.338293	0.897238	0.347473	1.0931	0.439218	0.536295	0.479804	0.91358	0.188058	4.85798	1.18588e-06	0.000302734
GUK1	8.88178e-16	7.42918e-14	0.935286	0.61236	1.25369	0.460295	0.226534	0.274144	1.2859	0.34735	2.66672	0.570904	1.67934	0.432802	0.77597	0.385327	0.582422	0.338538	0.475965	0.342684	0.231395	0.332941	1.20716	0.444925	0.761708	0.4882	0.914915	0.187928	4.86842	1.12493e-06	0.000302734
PDIA4	1.53211e-14	9.93189e-13	0.588161	0.833963	0.858102	0.416688	1.08845	0.290331	0.196801	0.321091	1.00559	0.44592	1.71637	0.434815	1.18702	0.402975	0.828591	0.345223	0.024009	0.338074	1.22397	0.360357	1.13442	0.441229	1.48671	0.532559	0.918199	0.18271	5.02544	5.02275e-07	0.000157969
SEPW1	2.3946e-11	7.05589e-10	0.458594	0.827159	1.99939	0.657626	-0.0458151	0.386785	0.419934	0.323412	3.1903	0.624356	2.18848	0.463323	0.435487	0.375985	0.0415753	0.331915	0.745871	0.349303	0.0735399	0.331988	0.824075	0.427778	1.71431	0.551232	0.92158	0.277784	3.31761	0.000907915	0.0201173
HCK	8.88178e-16	7.42918e-14	1.31716	0.644402	1.86683	0.646711	0.54046	0.392104	2.82699	0.435369	0.649913	0.431946	0.62493	0.391883	0.714306	0.383265	0.337488	0.334131	-0.0776491	0.338186	1.2008	0.359329	0.984344	0.434244	0.765405	0.48836	0.921774	0.220237	4.18537	2.84698e-05	0.00246128
RPS21	1.77636e-15	1.41003e-13	0.435305	0.596862	0.955143	0.416524	0.974312	0.286564	0.265049	0.321624	1.32077	0.462731	1.15973	0.408446	1.69546	0.433194	0.983862	0.350545	0.590168	0.345142	0.834206	0.3454	1.09275	0.439202	0.948009	0.497179	0.923156	0.180993	5.1005	3.38755e-07	0.000129463
TSPO	1.70308e-13	8.60278e-12	0.162746	0.817847	3.36814	0.797841	0.600143	0.393342	0.381657	0.322896	1.79763	0.495076	0.794648	0.396129	1.09113	0.398274	0.557808	0.337993	0.00611144	0.338062	1.00809	0.351449	1.14077	0.441543	1.37782	0.524362	0.923906	0.217509	4.24767	2.16005e-05	0.00211857
STK10	9.39249e-14	5.00439e-12	1.13175	0.879435	2.81896	0.521089	0.873625	0.284377	2.278	0.398853	1.70994	0.488561	1.55909	0.426508	0.62403	0.380538	0.269976	0.333323	-0.363975	0.340772	1.03157	0.352345	0.2156	0.413314	-0.601882	0.48196	0.931412	0.287501	3.23969	0.0011966	0.0242006
GPX1	2.17604e-14	1.36511e-12	1.10989	0.877109	1.75808	0.638189	1.3569	0.419375	0.246921	0.321467	1.76289	0.492466	1.1941	0.409819	1.1654	0.401885	0.284296	0.333479	0.0125823	0.338065	0.988571	0.350719	1.3622	0.453453	1.10684	0.506214	0.934853	0.188478	4.96001	7.04895e-07	0.000200317
TLR1	0	0	0.396164	0.824467	0.794925	0.582221	1.60498	0.431708	2.00246	0.382445	0.696071	0.433442	0.56639	0.390645	1.04117	0.395961	0.63295	0.33973	0.0468173	0.338107	1.53608	0.375755	1.15189	0.442098	0.650743	0.48372	0.94242	0.188492	4.99978	5.73945e-07	0.000167396
HMHA1	4.83741e-10	1.01429e-08	2.73543	1.13588	3.81944	0.85244	0.430449	0.390153	1.20185	0.344062	2.04343	0.514558	1.85676	0.442754	-0.261339	0.373193	0.0362591	0.331907	-0.548668	0.34419	0.267074	0.333292	0.777741	0.426107	0.796562	0.489742	0.949472	0.325124	2.92034	0.00349647	0.0475477
RNASE6	0	0	0.882045	0.855278	0.476318	0.572478	2.65974	0.500632	2.15707	0.391477	-0.26758	0.423402	0.202209	0.385637	1.82883	0.442449	0.729409	0.342265	-0.160428	0.33859	1.53629	0.375766	0.813663	0.427395	0.780701	0.489032	0.956951	0.267754	3.57399	0.00035158	0.0120264
TAGLN	2.22045e-16	2.10645e-14	0.917978	0.858423	1.82331	0.643253	0.757614	0.397206	1.23655	0.345397	1.01553	0.446389	0.592395	0.391181	1.11449	0.399388	0.468314	0.3362	0.619529	0.345856	0.915442	0.348097	0.764145	0.425633	2.09466	0.586601	0.961949	0.188226	5.11061	3.21124e-07	0.000127108
SYT11	6.66134e-15	4.84286e-13	1.18561	0.885329	2.43435	0.493078	0.193224	0.27401	2.11813	0.389159	1.83278	0.497753	1.52021	0.424554	0.828783	0.387218	-0.0347261	0.331905	-0.080231	0.338194	0.490975	0.336625	1.01331	0.435523	0.877294	0.49356	0.966109	0.245001	3.94329	8.03717e-05	0.00467829
MAN2B1	4.44089e-16	3.97077e-14	2.07602	1.01283	1.01811	0.591795	1.08202	0.407796	1.77194	0.369873	0.371438	0.425032	0.510502	0.389574	1.32405	0.41027	0.349647	0.334296	0.0189437	0.338069	1.21728	0.360058	1.6925	0.474365	1.22127	0.513471	0.9672	0.189076	5.11541	3.13063e-07	0.000127108
C1QB	0	0	0.840182	0.851758	0.940616	0.588222	2.30229	0.474652	2.23716	0.396332	1.02919	0.447041	0.874737	0.398466	1.21163	0.404235	0.145474	0.3323	-0.778329	0.350285	1.54577	0.376277	0.591263	0.420307	0.904412	0.494918	0.967513	0.258087	3.74879	0.000177691	0.0081378
RAC2	0	0	1.33999	0.648607	0.48677	0.415615	1.14894	0.290388	1.9376	0.378796	-0.0536918	0.421708	0.301422	0.386536	1.66147	0.430917	0.855701	0.346092	-0.0447865	0.338103	1.83804	0.393189	1.27177	0.448373	1.19148	0.511523	0.973893	0.202516	4.80897	1.51712e-06	0.000323884
PHLDA2	0	0	-0.288907	0.629083	0.797477	0.437235	1.19381	0.295147	1.25393	0.346077	1.52499	0.475634	0.966836	0.401411	1.53779	0.422927	0.599093	0.338921	0.500812	0.343175	1.63247	0.381064	0.924007	0.431687	0.614638	0.482407	0.97394	0.182602	5.33366	9.62507e-08	8.20574e-05
DOCK2	0	0	0.392258	0.824311	1.27212	0.605294	1.28624	0.416182	2.05722	0.385591	0.182018	0.422455	0.508355	0.389535	1.54465	0.423358	0.778133	0.343674	0.252919	0.339373	1.5718	0.377693	0.794551	0.426703	1.00717	0.500399	0.979641	0.18897	5.18412	2.17039e-07	0.00011133
RPL27	0	0	0.304074	0.821201	1.10907	0.596319	1.51327	0.426951	1.46541	0.354993	1.70538	0.488229	1.3155	0.41495	1.17969	0.402603	0.95533	0.349505	0.911899	0.354733	0.711388	0.341766	0.273791	0.413976	0.0832231	0.471609	0.98512	0.188518	5.2256	1.73593e-07	0.000102986
MFNG	4.17444e-13	1.899e-11	2.03795	0.754984	1.10263	0.423352	0.573852	0.227286	2.92175	0.442118	2.78957	0.583006	1.75075	0.436714	-0.190314	0.372451	-0.216053	0.332805	-0.267107	0.339524	0.145313	0.332299	0.775227	0.426019	1.32767	0.520756	0.987733	0.315401	3.13167	0.00173814	0.029774
AOAH	0	0	1.75598	0.961052	0.959743	0.58908	1.85996	0.446087	2.22733	0.39573	0.7552	0.435499	0.618279	0.391736	1.09276	0.398351	0.470408	0.336239	-0.156723	0.338566	1.29831	0.363764	0.802644	0.426994	0.945984	0.497072	0.992546	0.195727	5.07107	3.95582e-07	0.00013115
PDLIM1	0	0	-0.291293	0.820815	1.52638	0.621407	0.515195	0.391618	2.06241	0.385892	1.38497	0.466625	1.324	0.415325	1.41932	0.415725	0.267928	0.333301	0.848053	0.352526	0.753229	0.342943	0.688709	0.42315	1.39114	0.525337	1.00231	0.189157	5.29886	1.16529e-07	9.14886e-05
CRIP1	6.66134e-16	5.82231e-14	2.81827	1.15263	4.33582	0.918495	0.553162	0.392357	1.28736	0.347409	1.45792	0.471232	0.869826	0.398317	1.27429	0.407544	0.27899	0.33342	0.243805	0.339281	0.413588	0.335255	0.347614	0.316067	0.674705	0.361243	1.00792	0.265451	3.797	0.00014646	0.00715073
LAPTM5	0	0	1.04989	0.870932	1.6525	0.446287	1.13318	0.289836	1.632	0.362807	0.796264	0.43702	0.983309	0.401967	1.21945	0.404641	0.353802	0.334353	-0.283091	0.339704	1.47254	0.372392	1.2339	0.446334	1.31196	0.519648	1.01482	0.183718	5.52376	3.31822e-08	4.76627e-05
IGFBP6	0	0	3.48514	1.2957	0.870593	0.58522	1.81058	0.443175	0.974726	0.336163	0.829416	0.438303	0.757613	0.39512	1.66973	0.431468	0.539992	0.337612	-0.0677008	0.338156	0.958519	0.34962	1.04653	0.437032	1.53211	0.536122	1.02589	0.199345	5.14628	2.65702e-07	0.000122699
CD48	0	0	-0.0197033	0.816516	1.38535	0.61216	1.94209	0.451059	2.36846	0.40454	0.57694	0.429782	0.589597	0.391122	1.10971	0.399158	0.608009	0.33913	0.0487774	0.338111	1.1796	0.358404	1.30127	0.449998	1.24838	0.515279	1.03066	0.202829	5.08142	3.74619e-07	0.000129747
CD53	0	0	-0.0719279	0.816761	1.47204	0.617754	1.5146	0.427018	3.05651	0.451912	0.639719	0.431629	0.897763	0.399177	1.3091	0.409442	0.429251	0.335514	-0.0518758	0.338117	1.56642	0.377399	0.79158	0.426597	0.793931	0.489624	1.0327	0.241945	4.26831	1.96962e-05	0.00200269
HCLS1	8.88178e-15	6.22445e-13	2.96014	1.18189	2.77467	0.731631	0.40905	0.389824	2.90216	0.440713	1.27748	0.460192	1.50124	0.423615	0.762222	0.384853	0.171546	0.332464	-0.383308	0.341066	1.12385	0.356039	0.0635427	0.412325	0.21007	0.472703	1.03342	0.311531	3.31724	0.000909122	0.0201173
RPS19	0	0	0.0746551	0.816781	1.69062	0.448608	0.78181	0.28139	1.85474	0.37426	1.33482	0.46357	1.54234	0.425661	1.58411	0.425865	1.25534	0.361774	0.307027	0.339993	0.937841	0.348881	0.741495	0.424862	0.0508059	0.471481	1.0389	0.183865	5.65034	1.60129e-08	4.43679e-05
COL1A2	0	0	0.535545	0.421764	1.50362	0.438487	2.1764	0.329673	2.30343	0.400437	0.65402	0.432075	0.754361	0.395034	1.42402	0.416002	0.345452	0.334238	0.294078	0.339834	1.01004	0.351523	0.457637	0.417088	1.02347	0.501318	1.03959	0.202744	5.12759	2.9347e-07	0.000127108
CAPZA1	0	0	-1.27734	0.895897	2.44087	0.6978	1.12367	0.409402	2.7124	0.427373	1.21905	0.456879	1.38841	0.418236	1.00962	0.39455	0.211824	0.332769	0.731308	0.348875	1.08887	0.354606	0.710537	0.423844	0.809115	0.490314	1.04653	0.248754	4.20709	2.58679e-05	0.00238352
PLA2G4A	0	0	0.986706	0.864754	1.54391	0.622608	1.72713	0.438391	1.88031	0.375644	0.00466177	0.421638	0.458242	0.38867	2.12084	0.464377	1.20568	0.359544	0.549128	0.3442	1.37592	0.367498	0.572591	0.419809	0.297621	0.474007	1.04808	0.19935	5.25752	1.46015e-07	0.000101143
PPIC	0	0	-0.0852447	0.816867	1.60093	0.443085	2.06058	0.324214	2.41256	0.407363	1.26223	0.459315	1.14044	0.407691	1.34418	0.411397	0.167235	0.332435	0.791913	0.350708	0.171656	0.332464	0.159882	0.412827	1.33556	0.521315	1.05124	0.232673	4.51809	6.24011e-06	0.000892192
VSIG4	0	0	1.98043	0.996748	0.647996	0.577142	2.11898	0.462295	1.94659	0.379296	0.836738	0.438593	0.609324	0.391542	1.7349	0.435878	0.357324	0.334402	-0.760616	0.349744	1.69359	0.384558	0.962572	0.433305	1.11297	0.506587	1.05224	0.255178	4.12355	3.73077e-05	0.00293249
PROCR	0	0	2.70198	1.12918	2.07651	0.664232	1.8603	0.446107	1.69396	0.365881	0.151093	0.422201	0.183641	0.385508	1.35565	0.412045	0.689995	0.341188	0.476627	0.342697	0.751934	0.342906	1.0712	0.43818	1.35132	0.522443	1.06033	0.203032	5.22247	1.76553e-07	0.000102986
CFD	0	0	1.21193	0.640918	1.44756	0.616145	0.864508	0.400312	1.94967	0.379468	1.07941	0.449501	0.831469	0.397178	1.44427	0.417204	0.499642	0.336793	0.0654633	0.33815	1.26123	0.362043	1.38686	0.454888	1.27921	0.517375	1.06722	0.188059	5.67494	1.38735e-08	4.43679e-05
CSF1R	0	0	3.20905	1.23484	1.07858	0.594764	1.99859	0.454571	2.07476	0.386611	0.815222	0.437748	0.647337	0.392388	1.29275	0.408545	0.440391	0.335703	-0.170658	0.338659	1.38582	0.367987	1.01802	0.435735	0.628291	0.482895	1.07954	0.226647	4.76311	1.9063e-06	0.000378104
IL10RA	0	0	1.43671	0.53883	1.16761	0.599415	1.9169	0.449517	2.46838	0.410981	0.599903	0.430436	0.799722	0.396271	1.15972	0.401602	0.484704	0.336506	-0.327878	0.340263	1.32798	0.36517	1.76178	0.479191	1.03283	0.50185	1.11512	0.22231	5.01608	5.27371e-07	0.000157969
TYROBP	0	0	0.60031	0.834684	1.66465	0.631192	0.816261	0.398862	3.14949	0.458799	1.16803	0.454093	1.07507	0.405217	1.21149	0.404229	0.404594	0.33511	-0.0720757	0.338168	1.368	0.367109	1.45527	0.458979	1.07054	0.504041	1.13119	0.232978	4.85533	1.20187e-06	0.000302734
CDKN2C	0	0	2.28729	1.05007	1.02135	0.420459	1.10857	0.289394	1.72933	0.367675	2.03234	0.513642	2.13429	0.459798	1.12126	0.399714	0.17762	0.332506	0.111555	0.338317	0.282211	0.333456	1.19293	0.444186	1.81361	0.559989	1.13526	0.216921	5.23353	1.66301e-07	0.000102986
ARPC1B	0	0	0.0528742	0.816639	2.48706	0.702316	1.11998	0.409258	2.49948	0.413019	1.73906	0.490698	1.41857	0.41964	1.41328	0.415371	0.0383906	0.33191	0.378052	0.340985	1.2406	0.361104	1.35787	0.453202	1.46108	0.530585	1.2376	0.226396	5.46652	4.58964e-08	4.76627e-05
TGFBI	0	0	-0.471771	0.827777	1.25981	0.604579	1.60706	0.431819	3.03683	0.450468	0.55757	0.429249	0.769315	0.395434	2.54188	0.499494	0.364152	0.334499	1.36803	0.374538	1.48509	0.373048	0.278226	0.414033	1.88895	0.566866	1.23935	0.272373	4.55019	5.35967e-06	0.000813715

## Sheet: S. Table 3
S. Table 3 - Meta_pvalue_adj_and_es_selected_FDR_corrected_es0.6
Symbol	rawpval	adjpval	es_hedges_g_GSE30122_of_Tub	sd_g_GSE30122_of_Tub	es_hedges_g_GSE32591_Tub	sd_g_GSE32591_Tub	es_hedges_g_GSE35489_of_GPL96	sd_g_GSE35489_of_GPL96	es_hedges_g_GSE35489_of_GPL14663	sd_g_GSE35489_of_GPL14663	es_hedges_g_GSE37455_Tub_Hyp	sd_g_GSE37455_Tub_Hyp	es_hedges_g_GSE47185_Tub_Dia	sd_g_GSE47185_Tub_Dia	es_hedges_g_GSE47185_Tub_FSGS	sd_g_GSE47185_Tub_FSGS	es_hedges_g_GSE47185_Tub_Mem	sd_g_GSE47185_Tub_Mem	es_hedges_g_GSE47185_Tub_Rap	sd_g_GSE47185_Tub_Rap	es_hedges_g_GSE47185_Tub_Tum	sd_g_GSE47185_Tub_Tum	es_hedges_g_GSE68126_Tub_FSGS	sd_g_GSE68126_Tub_FSGS	es_hedges_g_GSE68126_Tub_MN	sd_g_GSE68126_Tub_MN	es_hedges_g_meta	g_sd_meta	z_score	pvalue	p.adj
A2M	1.11022e-15	3.97366e-14	1.44434	0.415144	2.16179	0.38423	0.857488	0.467468	0.902893	0.468845	0.195025	0.619807	1.18434	0.378781	0.616319	0.387779	0.32907	0.351942	0.962594	0.356588	0.0145537	0.483051	0.45193	0.368094	0.951649	0.473984	0.865248	0.1868	4.63195	3.6223e-06	0.000115713
AATK	3.38568e-09	2.61249e-08	-1.15668	0.401674	-1.23303	0.337773	-1.14628	0.477346	-1.21997	0.480283	-0.0795813	0.61925	-0.268242	0.351159	-0.825385	0.394658	-0.833151	0.364334	-0.905767	0.354514	-0.50895	0.489388	0.0638416	0.364189	0.685503	0.462351	-0.640988	0.185245	-3.46022	0.000539743	0.00399768
ABCA4	2.28047e-08	1.4133e-07	-0.511943	0.381472	-0.864725	0.325379	-0.812052	0.466157	-0.408331	0.457554	-0.765564	0.629344	-0.86957	0.365621	-0.856512	0.395841	-0.591961	0.357116	-0.934145	0.355536	-0.644055	0.493163	0.122022	0.364402	-0.544854	0.457648	-0.639799	0.184285	-3.4718	0.000516989	0.00386886
ABCC10	7.14762e-13	1.36114e-11	0.351866	0.270684	1.47915	0.348126	0.72085	0.327909	1.04155	0.47346	-0.320033	0.620935	1.0603	0.37317	1.07695	0.405341	0.794177	0.363013	2.06248	0.416373	0.306756	0.485359	-0.0172879	0.364115	0.349744	0.452856	0.764147	0.182079	4.1968	2.70718e-05	0.000487039
ABCC6	4.21285e-12	6.6304e-11	-0.922752	0.227179	-0.662951	0.3203	-0.168986	0.26325	-0.360925	0.456911	-0.680668	0.62722	-0.829611	0.364212	-1.17576	0.410214	-0.301141	0.351563	-1.67729	0.391612	-0.118968	0.483395	-0.789714	0.376145	-1.1907	0.487303	-0.730646	0.175503	-4.16316	3.13875e-05	0.000534791
ABCC8	2.22045e-15	7.34887e-14	-1.20431	0.285953	-0.774818	0.32296	-0.502002	0.326614	-1.07076	0.474509	-0.793628	0.6301	-1.32599	0.385827	-0.967333	0.400374	-0.540381	0.355874	-1.29885	0.371101	-1.5061	0.536042	-0.599274	0.371088	-0.0124672	0.449471	-0.878238	0.180396	-4.8684	1.12507e-06	5.10801e-05
ABCG2	8.41551e-11	9.8059e-10	-1.29487	0.407828	-0.149273	0.313295	-0.235411	0.455588	-0.366312	0.45698	-0.0995562	0.619313	-0.891755	0.36643	-0.721693	0.391012	-0.345292	0.352177	-2.15048	0.422512	-2.06812	0.578938	-0.240134	0.365239	-0.727363	0.463947	-0.744131	0.197881	-3.7605	0.000169574	0.00179736
ABHD2	2.65191e-09	2.09936e-08	0.303653	0.19566	0.65696	0.320169	0.322844	0.229795	0.16932	0.455114	0.809231	0.630531	0.716362	0.360552	0.80204	0.393798	1.3747	0.388401	0.651384	0.346668	0.00433952	0.483046	1.04877	0.385083	0.988588	0.475871	0.616814	0.171727	3.59184	0.000328356	0.00284493
ABLIM1	5.838e-12	8.75142e-11	0.128245	0.266453	1.30689	0.340715	0.766189	0.333768	1.30658	0.483944	0.596036	0.625345	0.899032	0.3667	0.992723	0.401482	0.775604	0.362404	0.84212	0.352328	1.39922	0.529101	0.0413479	0.364143	-0.0673902	0.449593	0.719683	0.179532	4.00866	6.10631e-05	0.000862966
ABP1	2.49435e-10	2.55433e-09	-0.971753	0.394403	-0.382709	0.315396	0.157883	0.455048	0.158025	0.455049	-0.256687	0.620295	-1.48486	0.394498	-1.00118	0.401857	-0.743155	0.361373	-1.52573	0.382906	-0.942879	0.50448	-0.536365	0.36971	-0.569957	0.458412	-0.69888	0.185747	-3.76255	0.00016819	0.00178774
ABTB2	1.59419e-09	1.33007e-08	-1.05812	0.397658	-1.85612	0.366835	-1.59363	0.497623	-1.61217	0.498586	-0.389392	0.621795	-0.274269	0.351229	-0.517691	0.385195	-0.576082	0.356722	-0.713767	0.34837	0.0687258	0.483162	0.370232	0.366789	0.309157	0.452117	-0.648172	0.214273	-3.02498	0.00248652	0.0118866
ACAA1	8.03801e-14	1.84388e-12	-0.822876	0.275759	-0.778179	0.323046	-1.03643	0.334837	-1.08738	0.475118	-1.11538	0.640608	-1.11287	0.375482	-1.0176	0.402593	-0.460009	0.354159	-1.40875	0.376629	0.264561	0.484768	-0.645203	0.372186	-0.609286	0.459675	-0.826578	0.179822	-4.59663	4.29372e-06	0.00013241
ACACB	1.09012e-08	7.33061e-08	-1.40728	0.207048	-1.30291	0.340552	0.245907	0.228162	0.369499	0.457022	-1.62059	0.663647	-1.40398	0.389985	-0.918712	0.398324	-0.650755	0.358662	-1.22749	0.367713	-0.259618	0.484704	0.384872	0.367004	0.202326	0.450604	-0.629884	0.228054	-2.762	0.00574485	0.0214748
ACBD4	2.20757e-12	3.71466e-11	-1.54114	0.420232	-1.50871	0.349473	-0.726505	0.463875	-0.747641	0.464416	-1.18437	0.643294	-0.921808	0.367555	-0.619419	0.387867	-0.620808	0.357857	-1.42833	0.377652	0.76843	0.497386	-0.231919	0.365163	-0.0952769	0.449719	-0.760494	0.187499	-4.056	4.99205e-05	0.00074764
ACOT11	1.79492e-09	1.47956e-08	-0.82612	0.286616	-0.576392	0.318514	-0.107188	0.324702	0.397068	0.457394	-0.940644	0.634483	-1.15384	0.377351	-0.923894	0.398538	-0.204304	0.350506	-0.887531	0.353873	-0.143895	0.483556	-0.789994	0.376153	-1.07783	0.48069	-0.602378	0.179271	-3.36015	0.000779002	0.00521384
ACOT13	1.71507e-10	1.85963e-09	-0.452323	0.380362	-0.625744	0.319503	-0.792935	0.465626	-0.936385	0.469903	-0.773496	0.629555	-0.936926	0.368134	-0.831348	0.394882	-0.276045	0.35125	-1.57504	0.385669	-0.0749189	0.483184	-0.547757	0.369949	-0.548009	0.457742	-0.697836	0.18484	-3.77536	0.000159777	0.00173009
ACOX2	4.83169e-13	9.56588e-12	-0.774802	0.387937	-0.299102	0.314433	-0.663916	0.462359	-0.666236	0.462413	-0.765509	0.629343	-1.08295	0.374154	-0.744301	0.391768	-0.660265	0.358926	-1.58816	0.386415	-0.386154	0.486707	-0.764528	0.375401	-1.43501	0.503489	-0.809817	0.185772	-4.35921	1.30534e-05	0.000293435
ACRV1	5.25054e-10	4.93102e-09	-0.954457	0.160826	-1.32794	0.34158	-0.731584	0.189715	-0.918685	0.469339	0.389545	0.621798	-0.469686	0.354351	-0.57595	0.386669	-0.511343	0.355224	-0.852539	0.352676	-0.858521	0.500882	-0.345751	0.366447	-0.567263	0.458328	-0.708071	0.166386	-4.25559	2.08502e-05	0.000406157
ACSBG1	2.70894e-14	7.05353e-13	-0.867418	0.276348	-1.06305	0.33157	-0.441442	0.324164	-0.639245	0.461798	-0.306129	0.620782	-1.3612	0.38768	-1.03859	0.403549	-1.02871	0.371828	-0.962784	0.356595	-1.34938	0.52601	-0.450966	0.368077	-0.837902	0.468585	-0.867372	0.180191	-4.81364	1.48208e-06	6.17018e-05
ACSL4	0	0	1.93805	0.443737	0.474029	0.316713	0.165422	0.455091	0.494232	0.458919	0.610973	0.625658	1.61717	0.402302	1.09375	0.406143	1.1003	0.374921	1.26448	0.369449	1.45907	0.532936	0.946786	0.381289	1.34618	0.497318	1.03763	0.188253	5.51189	3.55011e-08	4.65225e-06
ACSL5	7.44133e-09	5.22129e-08	2.36248	0.473017	0.961527	0.328256	-0.511834	0.45923	-0.553354	0.460006	0.703884	0.627777	1.00984	0.371043	0.291962	0.380936	0.287484	0.351389	0.801359	0.351005	-0.193827	0.483971	1.17209	0.39013	1.06979	0.480241	0.624838	0.227105	2.75132	0.00593559	0.0219388
ACTB	1.07086e-07	5.6981e-07	0.851509	0.276113	-0.0282284	0.31293	0.707929	0.209269	0.878578	0.468099	1.13197	0.64124	0.58824	0.357022	0.506736	0.384935	0.244053	0.350891	1.00821	0.358335	0.685369	0.494487	0.490749	0.368804	0.402972	0.45396	0.604081	0.173376	3.48422	0.000493573	0.00376199
ACTG1	8.39595e-12	1.21069e-10	1.2554	0.144063	0.249535	0.313973	-0.113634	0.161234	-0.035235	0.454628	1.32383	0.649178	1.39793	0.389656	0.899391	0.397536	0.769144	0.362196	1.51287	0.382196	0.660132	0.493669	0.892357	0.379409	0.778058	0.465998	0.754657	0.170947	4.41456	1.01216e-05	0.000245047
ACTN1	0	0	1.29756	0.235648	1.11766	0.333475	0.590021	0.266441	0.716495	0.463624	0.645266	0.626406	1.83258	0.41606	1.13471	0.408145	0.993047	0.370356	1.9127	0.406322	0.66602	0.493857	0.678457	0.37303	0.585401	0.458898	1.0321	0.177756	5.80629	6.38731e-09	1.68302e-06
ACTR10	8.94649e-11	1.03369e-09	0.410953	0.379671	0.954466	0.328037	0.314222	0.456354	0.36362	0.456946	0.961752	0.63517	0.706377	0.360253	1.19276	0.41109	0.949418	0.368619	1.0426	0.359699	0.77973	0.497804	0.725574	0.374295	0.287371	0.451757	0.734401	0.184958	3.97065	7.16783e-05	0.000966777
ACTR1A	8.19577e-09	5.67455e-08	1.4189	0.294324	-0.339904	0.314874	0.541962	0.325628	0.839858	0.466951	0.813333	0.630646	0.318828	0.351799	0.936024	0.399043	0.687756	0.359707	1.45994	0.379327	0.758589	0.497026	0.0758091	0.364222	0.809436	0.467333	0.675815	0.179507	3.76483	0.000166661	0.00178123
ACTR1B	6.15883e-10	5.6964e-09	0.05038	0.376436	-0.978506	0.32879	-0.308964	0.456296	-0.360045	0.4569	-0.43375	0.622433	-1.38012	0.388693	-0.836456	0.395074	-1.00459	0.370828	-1.73022	0.394797	-0.192696	0.48396	-0.364908	0.366712	-0.731438	0.464107	-0.715766	0.185804	-3.85227	0.000117028	0.0013919
ACTR2	5.28466e-14	1.26786e-12	0.608752	0.224467	1.14166	0.334339	0.314553	0.263734	0.302262	0.456224	1.34593	0.650165	1.10444	0.375105	1.23654	0.413393	0.606944	0.357497	1.36518	0.374394	0.483573	0.488775	0.889248	0.379305	0.972731	0.475053	0.826823	0.175932	4.69968	2.60565e-06	8.83774e-05
ACTR3	0	0	1.2221	0.233672	1.05515	0.331301	0.486359	0.264882	0.532198	0.459603	1.53055	0.658984	1.33141	0.38611	1.05337	0.404232	0.818934	0.363846	1.98403	0.411045	0.502114	0.48922	1.29301	0.39555	0.788959	0.466456	1.03538	0.177534	5.83198	5.47733e-09	1.61518e-06
ACVR2B	3.83119e-10	3.74529e-09	-0.522012	0.381673	-0.491012	0.316988	0.166163	0.455096	-0.121463	0.454868	-0.642732	0.62635	-1.00949	0.371029	-1.06178	0.404625	-0.829835	0.36422	-1.16098	0.3647	-1.22838	0.518903	-0.47809	0.368566	-1.54791	0.511782	-0.73548	0.185645	-3.96175	7.4403e-05	0.000988496
ADAM10	1.19904e-13	2.65626e-12	1.43942	0.23983	0.808041	0.323825	1.20471	0.27799	1.12032	0.476351	1.04563	0.638045	1.0314	0.371941	1.17649	0.410251	0.296077	0.351497	1.28445	0.370405	-0.0965171	0.483275	0.297284	0.365839	0.140397	0.450014	0.8597	0.17618	4.87967	1.06262e-06	4.93881e-05
ADAM17	9.83016e-11	1.12985e-09	0.709349	0.231494	0.593801	0.318854	-0.0767982	0.262965	-0.0123317	0.454609	-0.320195	0.620937	1.28927	0.383937	0.961963	0.400143	1.18207	0.378673	1.68419	0.392022	1.10214	0.512109	0.768641	0.375521	0.468838	0.455539	0.699288	0.176295	3.96659	7.29095e-05	0.000979418
ADAM5P	1.4206e-11	1.95363e-10	-1.26156	0.290981	-1.88899	0.368615	-1.01425	0.334547	-1.45472	0.490713	0.218306	0.619975	-0.603266	0.357402	-0.864222	0.39614	-0.454602	0.354053	-0.890668	0.353983	-0.335858	0.485818	0.0831214	0.257887	0.00526179	0.318837	-0.706374	0.185104	-3.81609	0.000135581	0.00154498
ADAM9	0	0	0.756549	0.387407	1.08334	0.332268	1.1574	0.477779	1.13091	0.476755	1.09956	0.640013	1.48469	0.394488	0.756773	0.392195	0.885635	0.366205	1.62312	0.388428	0.398222	0.486938	0.771231	0.375597	0.784556	0.466271	0.99914	0.187007	5.34278	9.15295e-08	8.99044e-06
ADAMTS1	2.38181e-08	1.46948e-07	0.630107	0.384064	0.197131	0.313576	-0.157313	0.455045	-0.127494	0.454894	0.216294	0.61996	1.14583	0.376981	1.20639	0.411799	0.426293	0.353519	1.76244	0.396771	2.08108	0.580043	0.462099	0.368275	-0.205568	0.45064	0.625287	0.207554	3.01265	0.00258979	0.012185
ADAMTSL2	2.07255e-09	1.683e-08	-0.682584	0.385381	-1.15471	0.334815	0.652053	0.462087	0.657542	0.462212	-0.772057	0.629517	-1.2775	0.38334	-1.75213	0.445433	-1.11386	0.375527	-2.03765	0.414672	-0.770436	0.49746	-0.0433641	0.364146	0.612043	0.459766	-0.656618	0.264193	-2.48537	0.0129417	0.0386341
ADAMTSL3	3.25e-08	1.95249e-07	0.967497	0.394249	0.375759	0.315307	0.437422	0.457988	0.383144	0.457203	0.426107	0.622319	1.13284	0.376386	0.194835	0.379826	0.613853	0.357675	0.0149605	0.338066	1.81829	0.558616	0.649023	0.372281	1.04146	0.478682	0.634281	0.18476	3.433	0.000596945	0.00430787
ADAP1	1.90071e-10	2.01983e-09	-1.42147	0.294935	-1.56969	0.352319	-0.242948	0.322211	-0.256776	0.455774	-1.4347	0.654278	-1.02855	0.371822	-0.813721	0.394225	-0.624991	0.357967	-0.870618	0.353289	0.125249	0.483432	-0.150524	0.364554	-0.00640859	0.449468	-0.710817	0.179775	-3.95393	7.68773e-05	0.00101089
ADAR	8.65974e-15	2.45874e-13	1.34382	0.41015	2.49314	0.40502	1.32241	0.484637	1.41787	0.48897	0.0975308	0.619306	0.728971	0.360935	0.214274	0.380013	-0.0323496	0.349626	1.20686	0.366763	1.22616	0.518777	0.432978	0.367769	-0.0308035	0.449493	0.863412	0.222648	3.87792	0.000105354	0.00128974
ADM2	5.59078e-10	5.21933e-09	-1.43305	0.414568	-0.997131	0.329384	-0.239877	0.455626	-0.194691	0.455278	-1.28446	0.647456	-1.01851	0.371402	-0.944624	0.399404	-0.757808	0.361833	-1.09657	0.361921	-0.567889	0.49093	-0.0314485	0.364129	0.388199	0.453638	-0.688824	0.185394	-3.71547	0.00020283	0.00203749
ADNP	2.336e-10	2.41014e-09	0.87195	0.390957	1.60436	0.353976	0.332716	0.456566	0.316357	0.456378	1.30417	0.648312	1.15914	0.377597	0.607713	0.387537	0.307928	0.351652	0.864689	0.353087	0.154632	0.483635	0.318313	0.366092	0.289889	0.451798	0.684014	0.184982	3.69773	0.000217539	0.00213685
ADRA1B	7.19647e-13	1.36336e-11	-0.920535	0.392592	-1.06471	0.331627	-0.300481	0.456205	-0.270271	0.4559	-1.64835	0.665132	-1.69724	0.407269	-1.03243	0.403267	-0.535376	0.35576	-1.27179	0.369798	-0.512191	0.489469	-0.663657	0.37265	-0.485707	0.45598	-0.862179	0.18627	-4.62865	3.68052e-06	0.000117248
ADRA2B	1.23679e-13	2.72888e-12	-1.36828	0.411338	-1.05379	0.331256	-0.830917	0.466693	-0.802731	0.465897	-0.557485	0.624572	-1.30755	0.384872	-1.05206	0.404171	-0.928138	0.367797	-0.989654	0.357615	-0.531807	0.489966	-0.100798	0.364309	-0.318836	0.452285	-0.838796	0.185937	-4.51118	6.44669e-06	0.000175338
AEBP1	2.07987e-08	1.2985e-07	1.30465	0.408286	0.729948	0.321846	0.546942	0.459882	0.561523	0.460165	-0.0333039	0.619159	0.942265	0.36834	0.528878	0.385467	0.336272	0.352045	0.771464	0.350074	0.0198846	0.483056	0.390428	0.367088	0.794692	0.4667	0.601306	0.184233	3.26384	0.00109913	0.00667117
AGA	6.66134e-16	2.52396e-14	0.619576	0.221795	1.8665	0.367394	1.30119	0.280606	1.56337	0.496072	0.994119	0.636253	0.623975	0.35794	0.798626	0.393674	0.696305	0.359956	0.859125	0.352898	0.20128	0.484043	0.395524	0.367166	0.985549	0.475713	0.897928	0.176174	5.09681	3.45427e-07	2.18871e-05
AGFG1	2.86837e-10	2.8757e-09	0.0346376	0.195219	0.903262	0.326491	-0.140494	0.229338	0.179006	0.455174	0.69319	0.627518	1.02516	0.371679	1.19431	0.41117	0.673357	0.359294	1.88092	0.404256	0.543323	0.490267	0.526001	0.369497	1.05695	0.47953	0.61868	0.172652	3.58339	0.000339159	0.00290363
AGPAT3	3.85989e-10	3.76331e-09	-1.47743	0.416853	-0.928157	0.327233	-0.21436	0.45542	-0.170758	0.455123	-0.471658	0.623032	-1.00506	0.370847	-0.686271	0.389872	-0.22215	0.350671	-0.909005	0.354629	-0.734358	0.496159	-0.547415	0.261831	-0.330195	0.323693	-0.646491	0.178714	-3.61746	0.000297509	0.00265885
AGPS	4.21641e-12	6.6304e-11	0.75897	0.387476	0.657539	0.320182	1.21229	0.479969	1.02088	0.472733	1.24337	0.64571	0.922859	0.367595	1.01997	0.4027	0.48179	0.354597	0.771662	0.35008	0.66963	0.493973	0.429269	0.367707	0.415317	0.454238	0.774217	0.184814	4.18917	2.7998e-05	0.000496728
AGR2	1.79856e-14	4.82014e-13	2.64146	0.494241	0.725168	0.321731	0.649682	0.462033	0.524138	0.459454	0.739156	0.628658	1.60073	0.401304	0.759739	0.392297	0.170349	0.350231	0.760564	0.349743	-0.163325	0.483703	0.816366	0.376957	1.29172	0.493694	0.855013	0.197084	4.33833	1.43572e-05	0.00031417
AGXT	6.97811e-09	4.93725e-08	-1.18859	0.233057	-0.288231	0.314325	-0.226229	0.263154	-0.207352	0.455368	-1.06178	0.638625	-0.944778	0.368438	-0.923665	0.398528	-0.21673	0.350619	-1.51933	0.382552	-0.447461	0.487955	-0.137062	0.364478	-0.340319	0.452676	-0.626758	0.174805	-3.58546	0.000336484	0.00288715
AGXT2L1	1.18025e-09	1.01874e-08	-1.10065	0.399352	-0.302426	0.314467	-0.698365	0.463177	-0.669448	0.462488	-0.269772	0.620416	-0.864473	0.365438	-0.720971	0.390988	-0.25372	0.350995	-1.4131	0.376855	0.456099	0.488146	-0.872882	0.378762	-0.95024	0.473914	-0.656064	0.185018	-3.54594	0.000391216	0.00319964
AHCY	4.20364e-11	5.25479e-10	-0.50885	0.381411	-0.755079	0.322462	-0.226728	0.455517	-0.3042	0.456245	-1.05929	0.638535	-0.963326	0.369165	-0.632445	0.388243	-0.373957	0.35262	-1.28523	0.370442	-0.341305	0.485908	-0.85858	0.378294	-1.7132	0.524782	-0.738897	0.185366	-3.98615	6.71552e-05	0.000920849
AHR	0	0	2.21967	0.462733	0.6834	0.320757	0.663179	0.462342	0.619644	0.461367	0.095611	0.6193	1.58503	0.400359	0.862437	0.39607	0.524151	0.355506	2.15892	0.423109	0.761603	0.497136	1.51382	0.406588	1.41232	0.501883	1.09882	0.189367	5.80258	6.53006e-09	1.68302e-06
AIDA	1.9984e-15	6.73572e-14	1.09823	0.399254	1.0947	0.332664	0.63189	0.461635	0.686926	0.462901	1.62684	0.663979	1.18649	0.378883	1.04664	0.40392	0.513869	0.355279	1.21606	0.367185	0.775935	0.497663	0.43312	0.367771	0.424679	0.454455	0.881462	0.185935	4.74071	2.12974e-06	7.72333e-05
AKAP12	7.54952e-15	2.16026e-13	1.43155	0.414492	0.475477	0.316736	0.164501	0.455086	0.194005	0.455273	-0.140519	0.619486	1.67399	0.405808	1.07572	0.405282	0.833141	0.364334	2.04461	0.415148	1.14682	0.514439	0.66867	0.372778	0.497805	0.456306	0.864462	0.18738	4.61343	3.96082e-06	0.000125128
AKR1B1	2.22897e-10	2.32592e-09	0.822794	0.389387	0.965553	0.328382	0.835083	0.466813	0.714789	0.463581	0.616397	0.625774	0.573933	0.356669	0.448481	0.383642	0.451881	0.354	0.989865	0.357623	0.0109835	0.483049	0.867652	0.37859	0.713649	0.463414	0.681577	0.184392	3.69636	0.000218712	0.0021429
ALAD	4.55783e-10	4.37775e-09	-0.840264	0.2769	-0.609836	0.319176	-0.435151	0.323827	-0.510774	0.459211	-0.926665	0.634035	-1.05787	0.373066	-0.538107	0.385695	-0.0557146	0.34967	-1.44375	0.378465	0.181268	0.483855	-1.05967	0.385509	-0.779738	0.466069	-0.677429	0.179118	-3.78203	0.000155552	0.00170192
ALDH18A1	0	0	1.27404	0.406862	1.19929	0.336478	1.08636	0.475081	1.0776	0.474759	1.31353	0.648723	1.07069	0.373619	1.22514	0.412787	0.8112	0.363583	1.81138	0.39982	-0.157799	0.483659	0.325599	0.366183	0.751707	0.464916	0.984883	0.187375	5.25622	1.47043e-07	1.1858e-05
ALDH1A1	4.55023e-11	5.64948e-10	0.584596	0.383004	0.989032	0.329124	0.667281	0.462437	0.547288	0.459889	1.91604	0.680546	0.284222	0.351349	0.593922	0.387155	0.964846	0.369225	0.693686	0.347806	0.784447	0.497981	0.581181	0.370676	0.924574	0.472643	0.75213	0.184774	4.07054	4.69047e-05	0.00071643
ALDH1L1	1.81299e-11	2.43238e-10	-0.604418	0.272351	-0.807619	0.323814	-0.356606	0.323104	-0.476117	0.45861	-1.09378	0.639798	-1.01907	0.371426	-0.74305	0.391726	-0.512778	0.355255	-1.04761	0.359901	0.189592	0.483931	-0.711395	0.373906	-0.81409	0.467535	-0.664553	0.178695	-3.71893	0.00020007	0.00202417
ALDH2	3.42133e-11	4.34106e-10	-0.438071	0.380117	-0.579355	0.318571	-0.0465062	0.454644	-0.285426	0.456049	-1.23011	0.645158	-1.01297	0.371173	-1.13746	0.408282	-0.550694	0.356114	-1.73455	0.39506	-0.385587	0.486696	-0.804335	0.376587	-0.86357	0.469749	-0.751693	0.185587	-4.05035	5.11419e-05	0.00076296
ALDH3A2	3.49784e-08	2.08316e-07	-0.972584	0.227947	-0.457088	0.316448	-0.521097	0.26527	-0.567761	0.460289	-1.01302	0.6369	-0.696909	0.359974	-0.215107	0.380021	0.114829	0.349889	-1.6449	0.389698	0.244437	0.484516	-0.74365	0.374801	-0.668161	0.461715	-0.604472	0.174632	-3.4614	0.000537367	0.00399029
ALDH6A1	5.85532e-13	1.13272e-11	-0.771356	0.224546	-0.508039	0.317273	-0.333761	0.263688	-0.407969	0.457549	-1.22301	0.644864	-0.843232	0.364686	-0.980412	0.400942	-0.574549	0.356685	-1.43788	0.378155	-0.0563805	0.483124	-0.913938	0.380143	-2.05841	0.554929	-0.788699	0.175898	-4.48385	7.33082e-06	0.000191276
ALDOB	7.40945e-11	8.78264e-10	-0.681978	0.147023	-0.47023	0.316653	-0.573951	0.174138	-0.655999	0.462177	-1.30166	0.648202	-0.562787	0.3564	-1.14066	0.408441	-0.670378	0.359209	-1.21994	0.367363	0.0307696	0.483069	-0.492955	0.368846	-1.2639	0.491891	-0.709734	0.164437	-4.31615	1.58773e-05	0.000333581
ALK	2.2637e-08	1.40528e-07	-0.474834	0.269976	-1.03449	0.330608	-0.759822	0.328923	-0.741448	0.464256	-0.31672	0.620898	-0.446178	0.353891	-0.784737	0.393175	-0.454233	0.354046	-0.709981	0.348262	-0.483407	0.488771	-0.61665	0.371494	-0.477627	0.455767	-0.620995	0.178088	-3.48701	0.000488451	0.00374771
ALOX5	2.44249e-15	7.96382e-14	0.384556	0.215398	0.608225	0.319143	0.0915846	0.230858	0.51412	0.459271	0.351021	0.621299	1.6651	0.405254	0.74952	0.391946	0.910595	0.367132	1.68545	0.392098	0.441943	0.487836	0.98729	0.382754	0.696459	0.46276	0.713776	0.174048	4.10102	4.11327e-05	0.000651569
ALOX5AP	1.82077e-14	4.85596e-13	1.37777	0.411803	0.589632	0.318771	0.435171	0.457953	0.368654	0.457011	0.262727	0.62035	1.10813	0.37527	0.801502	0.393778	0.576779	0.356739	1.71397	0.393811	0.574552	0.491114	1.09103	0.386757	1.02518	0.477802	0.849331	0.186305	4.55882	5.1441e-06	0.000149425
ALOXE3	6.47584e-09	4.62356e-08	-1.37109	0.290958	-1.13945	0.334259	-0.501974	0.324885	-0.572532	0.460384	-0.103783	0.619328	-0.608648	0.35754	-0.699131	0.390279	-0.402885	0.353103	-0.822386	0.35168	-0.391604	0.486811	-0.267017	0.365506	-0.18148	0.450382	-0.637825	0.178633	-3.5706	0.00035617	0.00298577
ALPL	1.72404e-09	1.42648e-08	-0.533047	0.381897	-1.22183	0.33734	-0.570286	0.460339	-0.602351	0.460998	-0.18304	0.619727	-0.864881	0.365453	-0.399034	0.382666	-0.203285	0.350497	-1.03115	0.35924	0.513886	0.489511	-0.881025	0.379031	-1.40792	0.501574	-0.64385	0.185061	-3.47913	0.000503052	0.00380656
ALPP	3.72084e-09	2.83921e-08	-0.838913	0.275902	-0.852003	0.325022	-0.296411	0.322615	-0.311371	0.456323	-0.207281	0.619893	-0.566155	0.356481	-0.807894	0.394011	-0.98967	0.370219	-0.609047	0.345597	-0.922914	0.503601	-0.634369	0.37192	-0.452447	0.455124	-0.643134	0.178415	-3.6047	0.00031251	0.00274685
ALS2CL	2.95057e-10	2.94735e-09	-0.48233	0.380904	-1.79904	0.363797	-1.08381	0.474987	-1.05868	0.474072	-0.793898	0.630107	-0.798489	0.363156	-0.688591	0.389945	-0.22701	0.350718	-0.977811	0.357163	-0.393095	0.486839	0.097205	0.364295	0.00608125	0.449468	-0.680963	0.185156	-3.67777	0.000235282	0.00225918
AMMECR1	6.17284e-14	1.45865e-12	1.35021	0.410459	1.29553	0.340253	1.36657	0.486609	1.43624	0.489834	0.954321	0.634927	0.870239	0.365646	0.609067	0.387575	0.649941	0.35864	1.68752	0.392221	-0.0151548	0.483052	0.0919708	0.364275	-0.520432	0.456937	0.817987	0.192819	4.24226	2.21284e-05	0.000423192
AMN	3.96937e-09	2.99351e-08	-1.6595	0.426809	-1.68945	0.358163	-0.197215	0.455295	-0.295038	0.456148	-0.990869	0.636142	-0.448368	0.353932	-0.645754	0.388634	-0.377334	0.352675	-0.932741	0.355484	0.391375	0.486806	-0.42034	0.367559	0.00356388	0.449467	-0.624404	0.185241	-3.37076	0.000749605	0.00508497
AMPH	5.35301e-09	3.93174e-08	-0.91803	0.392505	-1.25111	0.33848	-0.940162	0.470025	-0.896275	0.46864	0.122324	0.619402	-0.922661	0.367588	-0.738142	0.39156	-0.450472	0.353973	-0.944948	0.355932	-0.450477	0.488022	0.0652828	0.364193	0.271422	0.451511	-0.62177	0.184753	-3.36541	0.0007643	0.00515132
AMT	0	0	-1.46901	0.416415	-0.664175	0.320327	-0.463314	0.458398	-0.453924	0.458247	-1.21779	0.644649	-1.45649	0.392892	-1.20938	0.411956	-0.82558	0.364073	-1.88819	0.404726	-0.411543	0.487202	-0.477689	0.368559	-0.907947	0.471836	-0.95156	0.187272	-5.08115	3.75155e-07	2.28904e-05
ANKMY2	2.36561e-09	1.8987e-08	0.636461	0.384218	2.10458	0.380836	1.4604	0.490985	1.44139	0.490078	-0.19852	0.619831	0.396559	0.352994	-0.0337512	0.378959	0.341765	0.352125	0.413313	0.341553	-0.0621917	0.483141	0.44325	0.367944	0.654807	0.461237	0.635582	0.196606	3.23278	0.00122594	0.00720501
ANXA1	0	0	2.65817	0.495557	1.03977	0.330784	-0.210602	0.455392	-0.212137	0.455404	0.475161	0.62309	1.92315	0.422209	0.811379	0.394139	0.677475	0.359411	1.76243	0.39677	0.13413	0.483489	1.32441	0.397031	1.61647	0.517054	1.00595	0.249359	4.03416	5.47989e-05	0.000806048
ANXA11	2.65302e-10	2.68924e-09	0.703123	0.275986	0.604865	0.319075	0.724557	0.328077	0.943124	0.47012	0.31051	0.62083	0.781046	0.362581	0.393621	0.382566	0.407225	0.353178	1.53332	0.383327	1.0099	0.507559	0.428457	0.367693	0.586662	0.458938	0.702259	0.178959	3.92413	8.70441e-05	0.0011203
ANXA2	6.66134e-16	2.52396e-14	2.34254	0.272261	1.22675	0.33753	0.384705	0.264085	0.356991	0.456861	0.546595	0.624362	1.61549	0.4022	0.857747	0.395889	0.817121	0.363784	1.97715	0.410584	0.261346	0.484726	0.19728	0.364872	-0.274707	0.45156	0.897114	0.23719	3.78225	0.000155416	0.00170192
ANXA2P3	4.99068e-09	3.67791e-08	1.14705	0.401267	0.724892	0.321725	-0.255022	0.455758	-0.339251	0.456643	0.450392	0.62269	1.32205	0.385622	1.06207	0.404639	0.871936	0.365707	1.20613	0.36673	0.773185	0.497561	0.42697	0.367668	0.343417	0.452735	0.679154	0.185521	3.6608	0.000251431	0.00237275
ANXA3	4.59632e-14	1.11983e-12	1.53564	0.419935	1.0112	0.32984	0.719241	0.463692	0.769378	0.464988	0.184507	0.619737	1.07116	0.37364	0.731384	0.391334	0.232182	0.350769	1.02954	0.359176	0.0912762	0.483251	1.24673	0.393422	0.842791	0.468804	0.816921	0.185872	4.39507	1.10736e-05	0.00026222
ANXA4	0	0	0.90271	0.27821	1.43427	0.346123	1.16927	0.338184	1.13497	0.47691	1.87615	0.678125	1.20559	0.379795	1.12113	0.407474	0.896731	0.366614	1.18678	0.365852	0.995726	0.506892	0.561393	0.370241	0.694461	0.462685	1.0722	0.181383	5.91123	3.39554e-09	1.15169e-06
ANXA5	0	0	1.57524	0.422087	1.21905	0.337233	0.376118	0.457109	0.40858	0.457558	1.29322	0.647835	1.28756	0.38385	1.06281	0.404674	0.952694	0.368747	1.75408	0.396256	0.800759	0.498598	0.92389	0.380486	1.16687	0.48586	1.07894	0.188127	5.73517	9.74131e-09	2.20268e-06
ANXA7	3.07026e-08	1.84956e-07	0.465997	0.273078	0.602126	0.31902	0.32451	0.325401	0.525064	0.459471	1.58014	0.661523	0.605613	0.357462	0.755663	0.392156	1.02374	0.37162	0.668806	0.347129	1.65317	0.546264	0.142506	0.364508	0.610794	0.459725	0.677989	0.178954	3.78863	0.000151478	0.00166527
AP1S2	8.21122e-09	5.68167e-08	2.09727	0.321566	1.11589	0.333412	0.371879	0.323669	0.157896	0.455048	0.702214	0.627736	0.938027	0.368177	0.321966	0.381367	0.227437	0.350722	0.836138	0.35213	-0.659043	0.493634	0.516617	0.369308	0.133547	0.449962	0.612264	0.196869	3.11	0.00187086	0.0097359
AP2B1	7.83373e-13	1.46889e-11	0.192423	0.284878	0.556126	0.31813	0.862329	0.330728	1.09467	0.475388	0.952061	0.634853	0.792295	0.362951	1.21229	0.412109	0.751236	0.361626	1.18323	0.365692	1.18365	0.516421	0.385903	0.367019	0.726708	0.463921	0.783712	0.180029	4.35325	1.34137e-05	0.000300363
AP2M1	6.00313e-08	3.3879e-07	1.0753	0.398335	-0.398077	0.315599	0.680521	0.462748	0.832338	0.466734	1.34782	0.65025	0.607478	0.35751	1.45449	0.425872	0.450883	0.353981	1.50953	0.382013	0.293094	0.485158	0.023126	0.36412	0.366715	0.453191	0.638044	0.185304	3.44322	0.000574826	0.00418755
APBA1	3.51452e-12	5.64584e-11	-1.40391	0.4131	-1.05261	0.331216	-1.31962	0.484514	-1.5738	0.496604	0.33799	0.621141	-0.734683	0.36111	-1.05751	0.404425	-0.691315	0.35981	-1.12448	0.363108	-0.965031	0.505477	0.116834	0.364377	0.313849	0.452198	-0.779806	0.18622	-4.18755	2.81988e-05	0.000499521
APITD1	1.60278e-08	1.0299e-07	-1.60329	0.423637	-0.158897	0.313345	-0.435534	0.457959	-0.255502	0.455763	-0.762807	0.629272	-1.09145	0.374529	-0.912185	0.398056	-0.280273	0.351301	-1.3947	0.375902	0.035213	0.483076	-0.46778	0.368377	-0.0770415	0.449632	-0.619433	0.185006	-3.34818	0.000813438	0.00536953
APLP2	9.34023e-09	6.35876e-08	0.367483	0.144797	0.65743	0.320179	1.09072	0.180439	1.49321	0.492574	1.00017	0.636459	0.311198	0.351695	0.746051	0.391828	0.670158	0.359203	0.64352	0.346464	0.974	0.505886	0.283889	0.365687	-0.0897802	0.449691	0.652422	0.164015	3.97783	6.95459e-05	0.000944644
APOBEC2	1.95899e-08	1.23143e-07	-1.49249	0.417642	-1.71412	0.359408	-0.993055	0.471776	-1.00984	0.47235	-0.143498	0.619501	-0.406134	0.353159	-0.388787	0.382477	-0.0970171	0.349807	-0.200997	0.338891	-0.324303	0.485631	-0.464526	0.368318	0.033098	0.449497	-0.604792	0.184798	-3.27272	0.00106519	0.0065339
APOL1	0	0	1.7016	0.42924	0.543245	0.317893	0.928171	0.46964	0.923252	0.469484	0.853237	0.631791	1.13867	0.376653	0.293471	0.380956	0.46762	0.35431	1.13075	0.363378	0.842296	0.500225	1.2606	0.394053	1.95136	0.545175	0.96885	0.187176	5.17614	2.26528e-07	1.57369e-05
APOM	3.49692e-10	3.45541e-09	-0.761312	0.274102	-0.0531005	0.312964	-0.677971	0.327281	-0.63787	0.461767	-0.731249	0.628457	-0.806539	0.363426	-0.637976	0.388404	-0.493088	0.354832	-1.60964	0.387648	-0.46583	0.488365	-0.782976	0.265832	-0.832534	0.331311	-0.704038	0.173533	-4.0571	4.96866e-05	0.000745105
APP	1.58444e-11	2.14672e-10	0.0762038	0.219443	0.495151	0.317057	1.04781	0.273534	1.52447	0.494116	1.3605	0.650824	0.961783	0.369104	0.92737	0.398682	0.763504	0.362015	0.575431	0.344796	1.50225	0.535785	0.219377	0.365052	0.821672	0.467866	0.761466	0.175276	4.34439	1.39663e-05	0.000308285
AQR	7.12592e-10	6.51411e-09	0.782936	0.27629	0.617459	0.319331	0.783223	0.329578	0.680715	0.462753	0.976005	0.635643	0.804616	0.363361	0.978753	0.400869	0.69123	0.359808	1.43238	0.377865	0.744837	0.49653	-0.194291	0.364849	-0.0184419	0.449476	0.687958	0.179111	3.84096	0.000122555	0.00143815
ARAP2	1.7547e-10	1.89026e-09	0.80776	0.284025	0.948916	0.327866	0.0621515	0.327779	0.791178	0.465578	0.862785	0.632073	0.839783	0.364565	0.49933	0.384762	0.380413	0.352725	1.59207	0.386639	0.751299	0.496762	0.237253	0.365212	0.151982	0.450109	0.652643	0.179351	3.63892	0.000273788	0.00250781
ARC	0	0	-0.715548	0.386259	-2.05538	0.377967	-2.27756	0.538825	-2.44633	0.550628	-0.952986	0.634883	-0.955081	0.36884	-0.741617	0.391677	-0.691314	0.35981	-1.05832	0.360336	-0.644275	0.49317	-0.0227891	0.36412	0.185673	0.450424	-0.995737	0.230688	-4.31638	1.58611e-05	0.000333581
ARF4	1.16355e-10	1.31264e-09	0.746818	0.273754	0.738318	0.322049	0.0399117	0.321894	0.0615545	0.454673	1.20998	0.64433	1.13289	0.376389	0.892084	0.397241	0.91673	0.367363	1.14377	0.363944	0.533064	0.489999	0.618813	0.371546	0.331976	0.452521	0.690294	0.179023	3.8559	0.000115303	0.00137778
ARFGAP3	2.05049e-09	1.66647e-08	0.920979	0.392607	0.129483	0.313201	0.189872	0.455245	0.179845	0.455179	1.42546	0.653839	0.94262	0.368354	0.6045	0.387447	0.623441	0.357926	1.3005	0.371182	0.209601	0.484127	0.709428	0.373852	1.26491	0.491955	0.685084	0.184996	3.70324	0.000212861	0.00211249
ARFIP1	4.44089e-16	1.74273e-14	0.364601	0.270482	1.0685	0.331756	1.0406	0.335237	1.15757	0.477786	1.43769	0.654421	0.762618	0.361986	0.843373	0.395337	0.487493	0.354715	1.2565	0.369071	0.992095	0.506723	0.965703	0.381966	0.9268	0.472752	0.899977	0.180062	4.99814	5.78845e-07	3.16362e-05
ARFIP2	1.89165e-10	2.01214e-09	-0.84051	0.389943	-0.993274	0.32926	-0.769448	0.46499	-0.813452	0.466197	-1.00104	0.636489	-1.15896	0.377589	-0.14893	0.379455	-0.507195	0.355134	-1.00081	0.358046	0.395875	0.486893	-0.680518	0.373084	-0.99227	0.476062	-0.71672	0.185072	-3.87265	0.000107658	0.001311
ARG2	2.22045e-16	9.10383e-15	-1.14524	0.2845	-1.40914	0.345023	-0.897887	0.331435	-0.908772	0.469028	-0.316756	0.620898	-1.46182	0.393192	-0.482501	0.384379	-0.69804	0.360007	-0.916716	0.354905	-0.508198	0.489369	-0.741862	0.374751	-0.856005	0.469403	-0.8975	0.180317	-4.97734	6.44655e-07	3.41017e-05
ARHGAP15	8.6521e-11	1.0039e-09	1.68588	0.428326	1.37555	0.343578	0.778113	0.465223	0.785415	0.465421	-0.165359	0.619619	1.00575	0.370875	0.554702	0.386114	0.305118	0.351615	0.886783	0.353847	-0.16946	0.483753	0.15855	0.263657	0.0677873	0.31821	0.611233	0.17927	3.40957	0.000650653	0.00458919
ARHGAP29	6.74722e-09	4.7986e-08	1.43408	0.414621	1.29045	0.340047	0.216202	0.455435	0.233791	0.455575	0.626271	0.625987	0.812994	0.363644	0.545011	0.385868	0.343899	0.352156	1.13978	0.36377	0.587762	0.491486	0.177905	0.36473	-0.375368	0.453368	0.610386	0.18489	3.30134	0.000962241	0.00610036
ARHGDIB	0	0	2.10509	0.45479	1.50476	0.349292	0.66451	0.462373	0.707237	0.463394	0.397844	0.621912	1.57544	0.399785	1.07634	0.405312	0.713408	0.360463	1.65299	0.390173	0.689605	0.494627	1.05721	0.385412	1.485	0.5071	1.16256	0.189373	6.139	8.30448e-10	3.9903e-07
ARHGEF16	6.42656e-08	3.59364e-07	-0.527961	0.381793	-1.56155	0.351934	-0.416939	0.457679	-0.352591	0.456806	-1.30028	0.648142	-1.00181	0.370714	-1.01598	0.40252	-0.403798	0.353119	-1.24581	0.368567	0.0159387	0.483052	0.611466	0.371372	0.0501835	0.449537	-0.600018	0.188727	-3.1793	0.00147631	0.00828861
ARHGEF4	3.56202e-11	4.50396e-10	-0.908613	0.227166	-0.62655	0.31952	-0.326902	0.263589	-0.336595	0.456611	-0.929116	0.634113	-1.65796	0.40481	-1.47884	0.427367	-0.840188	0.364579	-1.85983	0.402898	-1.40409	0.529408	0.223189	0.365085	0.112476	0.449818	-0.806933	0.190092	-4.24496	2.1863e-05	0.000419508
ARL4C	5.42677e-13	1.05914e-11	1.03148	0.200474	0.448903	0.316323	0.00180707	0.227854	-0.202317	0.455332	0.447951	0.622652	1.65556	0.404661	0.870558	0.396388	0.388844	0.352864	1.5986	0.387013	0.763256	0.497196	1.19869	0.391283	1.10489	0.482224	0.756363	0.17305	4.37077	1.23807e-05	0.000283404
ARL6IP5	0	0	1.13713	0.284354	1.37167	0.343413	0.905131	0.331708	0.939864	0.470015	1.00443	0.636605	1.07872	0.373969	0.793819	0.3935	0.886693	0.366244	1.26229	0.369345	-0.365931	0.486335	0.785851	0.376029	0.623865	0.460163	0.903836	0.180529	5.00661	5.53976e-07	3.07137e-05
ARPC1B	0	0	1.65916	0.426789	0.929622	0.327277	0.883553	0.46825	0.804409	0.465943	0.753955	0.62904	1.36848	0.388068	0.612068	0.387659	0.54434	0.355966	2.2797	0.431818	0.0636395	0.483146	1.1211	0.387983	1.38486	0.499966	1.03709	0.188314	5.50724	3.64512e-08	4.67062e-06
ARPC2	9.76996e-15	2.73858e-13	0.949523	0.227652	1.13686	0.334165	0.70387	0.26772	0.556946	0.460076	1.22961	0.645137	1.28274	0.383605	0.942485	0.399314	0.555469	0.356226	1.69478	0.392656	0.34283	0.485934	0.507431	0.369126	0.713873	0.463423	0.884748	0.176134	5.02316	5.08283e-07	2.89212e-05
ARPC5	0	0	1.34812	0.410358	1.05279	0.331222	0.297498	0.456173	0.521582	0.459407	1.13542	0.641373	1.75869	0.4112	0.998565	0.401741	1.25094	0.38201	1.99167	0.411557	0.621628	0.492477	1.2364	0.392956	0.71241	0.463366	1.0982	0.188692	5.82006	5.88255e-09	1.61518e-06
ARSF	4.19664e-14	1.0293e-12	-1.87848	0.439954	-0.350274	0.314995	-0.187247	0.455228	-0.343066	0.456689	-0.511158	0.623709	-1.15414	0.377365	-1.23275	0.413191	-0.32301	0.351857	-1.95964	0.409417	-0.43681	0.487726	-0.92822	0.380637	-0.795107	0.466717	-0.843976	0.18695	-4.51446	6.34794e-06	0.000173882
ART3	2.91938e-07	1.39504e-06	-0.00421676	0.376387	-1.02929	0.330435	-0.910277	0.469075	-0.382123	0.457189	-0.847417	0.631621	-0.71598	0.36054	-0.676592	0.389569	-0.915668	0.367323	-0.876814	0.353502	-1.0866	0.511317	-0.129013	0.364436	0.323996	0.452377	-0.602394	0.184467	-3.26559	0.00109234	0.00665096
ARTN	1.1478e-08	7.65755e-08	-1.22279	0.234354	-0.913519	0.326794	-0.148888	0.264218	-0.0411331	0.454636	-1.39383	0.652355	-1.09326	0.374608	-0.65115	0.388794	-0.545166	0.355985	-1.12196	0.363	0.111696	0.483353	-0.588015	0.37083	-0.483461	0.455921	-0.687981	0.175119	-3.92864	8.54269e-05	0.00110318
ASB6	0	0	-1.45411	0.415646	-1.77636	0.362609	-0.518468	0.45935	-0.567148	0.460277	-1.13669	0.641422	-1.42068	0.3909	-1.06763	0.4049	-1.26166	0.382544	-1.7749	0.397542	-1.03967	0.508988	-0.257859	0.365412	0.40841	0.454082	-1.00968	0.189658	-5.32368	1.01689e-07	9.61209e-06
ASB9	2.19713e-12	3.70277e-11	-2.29267	0.467938	-0.804224	0.323724	-0.924496	0.469523	-1.01018	0.472362	-1.25824	0.646336	-1.13772	0.376609	-0.623588	0.387987	-0.320882	0.351827	-1.30708	0.371503	-0.135301	0.483497	0.0702864	0.364206	0.256761	0.451296	-0.76648	0.197877	-3.87351	0.000107278	0.00130775
ASCC1	1.27686e-07	6.67785e-07	0.780641	0.388109	0.779289	0.323075	0.745527	0.464361	0.660973	0.462291	1.68596	0.667177	0.372684	0.3526	0.655874	0.388936	0.0615661	0.349685	0.274749	0.339609	-0.434376	0.487674	0.860787	0.378366	1.59197	0.51515	0.620067	0.184637	3.35831	0.000784209	0.00524261
ASCC3	0	0	1.71397	0.429963	1.24892	0.338394	0.602605	0.461003	0.569894	0.460331	0.890061	0.632894	0.883864	0.36614	0.887557	0.39706	0.81187	0.363606	1.53524	0.383434	0.338524	0.485862	1.13179	0.388427	0.468596	0.455532	0.948164	0.186864	5.07408	3.89369e-07	2.36326e-05
ASCL3	6.53388e-10	6.00287e-09	-0.718728	0.386346	-1.36678	0.343206	-0.586706	0.460672	-0.560329	0.460142	0.658878	0.626714	-1.00592	0.370882	-1.03614	0.403436	-0.63118	0.358132	-1.5621	0.384937	-0.967222	0.505576	-0.042994	0.364146	0.35252	0.452909	-0.678555	0.185892	-3.65027	0.000261965	0.00242845
ASF1A	5.556e-12	8.3859e-11	0.884378	0.276795	2.07875	0.379324	1.25142	0.341113	1.70996	0.503813	1.33687	0.649759	0.152856	0.350109	0.477689	0.384271	0.315648	0.351755	0.199194	0.338876	-0.286186	0.48506	0.723024	0.374224	0.300062	0.451964	0.744941	0.19709	3.7797	0.000157019	0.00171148
ASNS	0	0	2.65614	0.495397	1.01261	0.329886	0.903933	0.468877	0.666031	0.462408	0.678487	0.627169	1.10745	0.375239	0.806072	0.393945	0.443487	0.353839	2.16599	0.42361	0.255144	0.484648	1.905	0.429441	1.66409	0.520817	1.17602	0.20924	5.62041	1.90504e-08	3.23072e-06
ASPA	1.38511e-12	2.45478e-11	-1.04094	0.39699	-0.576363	0.318513	-0.582899	0.460594	-0.590332	0.460747	-0.93603	0.634334	-1.05461	0.372926	-0.802893	0.393829	-0.468271	0.354323	-1.36032	0.374148	0.336315	0.485825	-0.905954	0.379869	-1.37489	0.499278	-0.783982	0.18574	-4.22085	2.43387e-05	0.000453432
ATAD2B	1.84879e-09	1.51941e-08	0.887815	0.391482	0.245459	0.313939	1.27612	0.482631	1.19011	0.479073	1.03065	0.637515	1.43127	0.391485	0.246984	0.380367	0.737494	0.361197	0.971305	0.356916	0.190897	0.483943	0.317829	0.366086	-0.0967473	0.449727	0.680871	0.184922	3.68193	0.000231475	0.00223378
ATF7	2.26819e-10	2.35403e-09	-2.12668	0.456265	-1.53093	0.3505	-0.769806	0.465	-0.720675	0.463728	-0.257626	0.620303	-0.8133	0.363654	-0.672054	0.389429	-0.424849	0.353493	-0.58113	0.344929	-0.15866	0.483666	-0.18818	0.364804	-0.0344148	0.4495	-0.7032	0.185558	-3.78966	0.000150853	0.00166363
ATG5	8.07804e-10	7.28748e-09	0.356308	0.219139	1.47518	0.347947	0.496324	0.265032	0.833751	0.466775	1.15205	0.642017	0.360751	0.352412	0.771374	0.392702	0.411369	0.353251	0.800475	0.350977	0.771992	0.497517	0.591931	0.370919	0.218847	0.450797	0.650027	0.174345	3.72839	0.000192708	0.0019657
ATIC	1.11022e-15	3.97366e-14	1.74936	0.432054	1.68764	0.358072	0.916893	0.469283	0.783459	0.465367	0.109846	0.619351	0.707198	0.360278	0.841566	0.395268	0.908566	0.367055	1.10323	0.362202	0.173378	0.483786	0.554369	0.370089	0.983113	0.475587	0.911013	0.18678	4.87747	1.07457e-06	4.9568e-05
ATOH1	1.21594e-08	8.05352e-08	-1.21273	0.404097	-0.961471	0.328254	-0.811178	0.466133	-0.957055	0.470574	-0.827993	0.63106	-0.46292	0.354216	-0.454595	0.383771	-0.606876	0.357495	-0.86671	0.353156	-0.599337	0.491819	-0.179758	0.364743	0.451272	0.455095	-0.625016	0.184409	-3.3893	0.000700719	0.00483874
ATP10B	4.88339e-10	4.62974e-09	-0.603703	0.272199	-1.3762	0.343605	-0.990402	0.333731	-0.885728	0.468316	0.145284	0.61951	-0.706476	0.360256	-0.55063	0.38601	-0.33325	0.352001	-0.976875	0.357127	-0.928262	0.503835	-0.0373212	0.364137	-0.604398	0.459513	-0.677789	0.178901	-3.78863	0.00015148	0.00166527
ATP10D	1.15263e-12	2.08308e-11	0.984843	0.39488	1.07495	0.331978	1.09474	0.475391	1.13017	0.476726	0.825162	0.63098	0.725026	0.360814	0.863747	0.396121	0.393506	0.352942	1.48802	0.380839	0.78412	0.497968	-0.0653998	0.364193	0.101813	0.449755	0.775787	0.185493	4.18229	2.88592e-05	0.000508099
ATP1A3	6.57678e-09	4.68649e-08	-1.39187	0.4125	-1.42571	0.345746	-0.718217	0.463666	-0.685798	0.462874	-0.647832	0.626464	-0.594502	0.35718	-0.494852	0.384659	-0.166999	0.350207	-1.01217	0.358489	-0.410053	0.487172	-0.0461833	0.364151	-0.0391039	0.449509	-0.644051	0.184749	-3.48608	0.00049016	0.00374943
ATP2B2	4.43562e-09	3.30656e-08	-1.36552	0.237455	-1.25331	0.338566	-0.212879	0.263153	-0.152987	0.455021	-0.0368881	0.619163	-1.11194	0.375441	-0.865497	0.39619	-0.562763	0.3564	-1.01818	0.358726	-0.544558	0.4903	0.00124401	0.36411	-0.0185384	0.449476	-0.65611	0.175224	-3.74441	0.00018082	0.00188026
ATP2B3	1.73023e-07	8.78142e-07	-1.07024	0.229959	-0.754838	0.322456	-0.381202	0.264491	-0.33659	0.456611	-0.590481	0.62523	-0.559336	0.356318	-1.04683	0.403929	-0.525359	0.355534	-0.933854	0.355525	-0.5062	0.48932	-0.354958	0.366573	-0.032048	0.449495	-0.621359	0.174278	-3.56532	0.000363408	0.00303463
ATP2B4	4.84057e-14	1.17155e-12	1.01871	0.244959	0.35095	0.315003	0.500591	0.268554	0.677044	0.462666	0.631132	0.626093	1.05325	0.372868	0.630344	0.388182	0.566586	0.356491	1.45417	0.379019	0.703984	0.495109	0.711138	0.373899	0.781687	0.46615	0.758471	0.176008	4.3093	1.63773e-05	0.000339071
ATP4B	1.75224e-08	1.11357e-07	-1.47793	0.416879	-0.860725	0.325266	0.31054	0.456314	0.155793	0.455036	-0.429369	0.622367	-1.01764	0.371366	-0.904865	0.397757	-0.643287	0.358458	-0.962426	0.356582	-0.936782	0.50421	-0.390647	0.367091	-0.183257	0.4504	-0.64033	0.185066	-3.46002	0.000540136	0.00399798
ATP9A	9.37028e-14	2.11853e-12	0.183391	0.298457	0.97329	0.328625	-0.171441	0.337291	0.949975	0.470343	0.321175	0.620947	1.27828	0.383379	0.558831	0.386221	0.430633	0.353599	1.0248	0.358988	0.417201	0.487317	0.67169	0.372855	1.74107	0.52707	0.668669	0.18096	3.69511	0.000219788	0.00214797
ATR	6.44285e-12	9.55385e-11	0.717962	0.273294	1.35262	0.342608	1.2267	0.339814	1.51505	0.493649	0.738965	0.628653	0.747602	0.361511	0.725176	0.391127	0.39424	0.352955	1.44168	0.378356	0.119595	0.483398	0.188349	0.364805	-0.282493	0.45168	0.756371	0.179721	4.20858	2.56982e-05	0.000466695
ATRX	6.84786e-12	1.00594e-10	0.367782	0.193805	2.24663	0.389374	0.827305	0.233854	0.916971	0.469285	0.760791	0.629219	1.10887	0.375303	0.957142	0.399936	0.991226	0.370282	0.436818	0.341959	0.782277	0.497899	-0.386888	0.367034	-0.524516	0.457054	0.696109	0.200348	3.47451	0.000511791	0.00384744
ATXN2L	1.2747e-10	1.42923e-09	-1.29695	0.294916	-1.47746	0.34805	-0.888713	0.331244	-1.26267	0.48206	-0.639998	0.626289	-0.619692	0.357828	-0.641002	0.388493	-0.258375	0.351047	-1.09246	0.361748	-0.360316	0.486235	0.289804	0.365753	0.304978	0.452046	-0.691003	0.179784	-3.84352	0.00012128	0.0014286
AURKC	1.09114e-08	7.33297e-08	-0.958807	0.393936	-0.728828	0.321819	-0.434648	0.457945	-0.52587	0.459486	-0.715194	0.628055	-0.848059	0.364855	-0.920238	0.398387	-0.593054	0.357143	-0.870891	0.353298	-1.04828	0.509409	0.0358541	0.364135	0.00213419	0.449467	-0.633906	0.184385	-3.43795	0.000586145	0.00424854
AVPI1	2.22045e-16	9.10383e-15	-1.78952	0.434466	-2.39004	0.398354	-1.24733	0.481415	-1.22526	0.4805	-1.95501	0.682951	-0.719422	0.360644	-0.56116	0.386281	-0.332683	0.351993	-0.960085	0.356494	-0.558904	0.490684	0.253533	0.365368	-0.267512	0.451452	-0.937679	0.223799	-4.18984	2.79156e-05	0.000496029
AVPR2	4.19577e-08	2.45753e-07	-0.720278	0.276638	-0.673402	0.320532	0.103471	0.321764	0.0985181	0.454778	-0.37375	0.621587	-0.556855	0.356259	-1.21932	0.412479	-0.601317	0.357352	-1.26241	0.369351	-0.457954	0.488187	-0.507434	0.369126	-0.983518	0.475608	-0.60063	0.178893	-3.35748	0.000786563	0.0052553
AZGP1	1.18495e-10	1.33403e-09	-0.747566	0.273762	-0.636109	0.319721	-0.293674	0.322538	-0.249587	0.45571	-0.874015	0.632408	-0.88484	0.366176	-0.751152	0.392002	-0.448136	0.353928	-1.50008	0.381496	-0.132757	0.48348	-0.77041	0.375573	-1.06674	0.480071	-0.693588	0.179031	-3.87412	0.00010701	0.00130725
AZIN1	1.96865e-12	3.39052e-11	0.999831	0.280811	0.685879	0.320813	0.193197	0.322447	0.266167	0.455861	1.25737	0.646299	1.35641	0.387426	1.26598	0.414981	0.625918	0.357992	1.26722	0.36958	0.617169	0.492344	0.818287	0.377016	0.15096	0.4501	0.786505	0.17985	4.37312	1.22486e-05	0.000282502
B2M	0	0	1.57659	0.301403	2.86174	0.430162	1.22111	0.339658	1.15168	0.477556	1.71852	0.668981	1.12439	0.376002	0.569877	0.386509	0.25266	0.350984	1.81782	0.400226	0.376499	0.486527	0.852716	0.378105	0.922523	0.472543	1.19055	0.205999	5.77937	7.49788e-09	1.83969e-06
B4GALT5	1.1684e-12	2.10811e-11	0.903221	0.277544	0.916333	0.326878	0.819729	0.330554	0.989653	0.471661	0.883497	0.632694	0.293622	0.351466	0.698078	0.390246	0.733858	0.361085	1.27303	0.369857	0.28683	0.485069	0.344408	0.366429	1.17744	0.486497	0.773967	0.179272	4.31727	1.57972e-05	0.000333581
BAG5	3.83621e-10	3.74687e-09	0.827401	0.275555	0.566354	0.318322	-0.0248214	0.321473	0.0555956	0.454661	0.446402	0.622628	1.08938	0.374437	1.04214	0.403712	0.562294	0.356388	1.27011	0.369717	0.953666	0.504963	0.648667	0.372272	0.634768	0.460536	0.675275	0.179077	3.77085	0.00016269	0.00175013
BAIAP2	0	0	-1.02231	0.199591	-2.04058	0.377113	-1.15602	0.240642	-2.2207	0.534983	-1.90757	0.680028	-0.832453	0.36431	-0.487208	0.384485	-0.450038	0.353965	-1.14125	0.363834	-0.0316228	0.483071	-0.610587	0.371351	-0.616863	0.459927	-1.00909	0.176753	-5.70906	1.136e-08	2.426e-06
BANF1	1.07357e-09	9.38459e-09	0.226349	0.377386	1.06618	0.331677	1.02026	0.472711	1.16067	0.477907	0.25152	0.620249	0.896209	0.366595	0.976285	0.400762	0.379861	0.352716	0.853358	0.352704	0.218325	0.484219	0.301537	0.365889	0.621707	0.46009	0.674963	0.184584	3.65666	0.000255519	0.00239363
BAX	5.10545e-10	4.81121e-09	-0.436508	0.277395	0.731046	0.321873	1.62827	0.353775	1.69673	0.503091	0.947141	0.634693	0.696496	0.359962	0.852906	0.395702	0.16963	0.350226	0.72891	0.348805	0.680485	0.494326	0.475673	0.368522	0.536593	0.457404	0.665658	0.179455	3.70933	0.000207808	0.00207414
BAZ1A	7.35656e-12	1.07349e-10	2.09084	0.322711	0.675552	0.32058	-0.495864	0.324662	-0.778704	0.465239	0.312733	0.620854	1.3943	0.389459	0.801933	0.393794	0.597472	0.357255	2.03583	0.414547	0.772202	0.497525	0.808187	0.376705	0.406846	0.454047	0.736919	0.253054	2.9121	0.00359007	0.0152601
BAZ2B	2.77673e-11	3.60647e-10	0.264367	0.271084	1.20619	0.336741	0.618232	0.327074	0.888074	0.468388	0.910233	0.633518	0.905488	0.36694	0.649816	0.388755	0.436017	0.353699	0.830987	0.351961	0.660013	0.493665	0.28666	0.258602	0.220928	0.318945	0.617869	0.172972	3.57208	0.000354151	0.00297913
BCAP31	5.16431e-11	6.29107e-10	0.636433	0.384218	0.407759	0.31573	1.12279	0.476445	0.485164	0.458763	1.35347	0.650505	1.11984	0.375796	1.02948	0.403132	0.53635	0.355782	0.904165	0.354457	0.991066	0.506675	0.306628	0.365949	0.750486	0.464867	0.768154	0.185005	4.15207	3.29477e-05	0.000552257
BCL2L10	5.91242e-10	5.48233e-09	-1.6732	0.427595	-0.971746	0.328576	-0.204534	0.455348	-0.218728	0.455454	-1.47408	0.656179	-0.852927	0.365027	-1.09649	0.406275	-0.837077	0.364471	-1.35208	0.373733	-0.582616	0.49134	0.091364	0.364273	0.703858	0.46304	-0.706507	0.195008	-3.62296	0.000291256	0.0026179
BCL7C	2.53084e-08	1.55097e-07	-0.077234	0.376503	-0.555021	0.31811	-0.554534	0.460029	-0.134626	0.454927	-0.946774	0.634681	-0.920238	0.367496	-1.71099	0.442568	-1.14922	0.377138	-1.64597	0.389761	-1.05948	0.50996	0.641305	0.37209	-0.224961	0.450872	-0.677232	0.201212	-3.36576	0.000763333	0.00514781
BCLAF1	1.37668e-14	3.75358e-13	0.87262	0.197757	1.44743	0.346705	0.448907	0.230572	0.913535	0.469177	1.08878	0.639612	1.24028	0.381484	1.01798	0.40261	0.676088	0.359372	1.2885	0.3706	0.379094	0.486575	0.3395	0.366364	0.355907	0.452976	0.828967	0.172641	4.80167	1.57349e-06	6.36415e-05
BDH2	4.42086e-11	5.49507e-10	-0.0147104	0.376391	-0.779833	0.323089	-0.616449	0.461298	-0.573144	0.460397	-0.919224	0.6338	-1.04877	0.372676	-0.685851	0.389858	-0.738299	0.361222	-1.66348	0.390792	-0.149856	0.483599	-0.712021	0.373923	-0.943678	0.473586	-0.741093	0.185379	-3.99771	6.39593e-05	0.000890796
BECN1	9.80209e-11	1.12781e-09	0.533913	0.270114	1.11701	0.333452	0.42143	0.324172	0.532726	0.459613	1.16078	0.642359	0.456288	0.354086	1.07423	0.405212	1.07328	0.373732	1.11795	0.362828	1.25096	0.520185	0.0101063	0.364112	0.398613	0.453864	0.732657	0.179275	4.08678	4.37404e-05	0.000678889
BEGAIN	1.05464e-08	7.10506e-08	-1.30514	0.40831	-1.33421	0.341839	-0.678442	0.462699	-0.638467	0.461781	0.588532	0.62519	-0.722703	0.360743	-0.637386	0.388387	-0.507891	0.355149	-1.20948	0.366883	-0.462376	0.488286	0.109574	0.364345	-0.0470072	0.449528	-0.620725	0.185039	-3.35457	0.000794892	0.00528644
BHLHE41	6.08151e-09	4.38132e-08	1.89589	0.44105	1.00226	0.32955	-0.644168	0.461908	-0.655675	0.46217	0.0827041	0.619259	1.08081	0.374061	0.748175	0.3919	0.0717179	0.349714	1.1413	0.363836	-0.329221	0.48571	1.50622	0.406184	1.10995	0.482514	0.61484	0.240308	2.55856	0.0105108	0.0333675
BHMT2	2.13096e-12	3.61901e-11	-0.756766	0.387413	-0.484888	0.316888	-0.394747	0.457362	-0.430907	0.457888	-0.615411	0.625753	-1.02958	0.371865	-0.966001	0.400316	-0.785782	0.362736	-1.6518	0.390104	-0.16348	0.483704	-0.975625	0.382326	-0.947543	0.473779	-0.784076	0.185675	-4.22285	2.41233e-05	0.000450876
BIRC3	1.74989e-09	1.4457e-08	1.78098	0.43395	0.0704772	0.313001	-0.505969	0.459125	-0.536456	0.459683	0.271321	0.62043	1.20828	0.379924	0.618205	0.387833	0.387131	0.352836	1.86804	0.403425	1.01614	0.507856	0.932963	0.380802	0.939735	0.47339	0.677396	0.222708	3.04163	0.00235297	0.0114685
BLNK	1.08505e-09	9.4774e-09	0.770123	0.3878	1.86935	0.367549	0.853484	0.46735	0.890093	0.46845	0.785395	0.629875	0.544127	0.355961	0.212412	0.379994	-0.267212	0.351147	0.813119	0.351381	0.193571	0.483968	0.568376	0.370393	0.5916	0.459097	0.646671	0.184931	3.49683	0.000470817	0.00364883
BLVRA	5.47733e-11	6.62829e-10	0.0512641	0.195159	0.601157	0.319	0.389669	0.235092	0.891799	0.468502	0.671863	0.627014	0.917692	0.367399	0.976215	0.400759	0.850401	0.364938	1.78105	0.397924	0.541681	0.490224	0.214685	0.365013	0.416914	0.454275	0.627148	0.172278	3.64032	0.000272299	0.00249813
BMS1	4.04764e-08	2.38347e-07	0.589077	0.383105	0.176387	0.313445	1.33859	0.485352	1.09537	0.475414	-0.83377	0.631226	0.484403	0.354651	0.561652	0.386294	1.10956	0.375334	1.14948	0.364194	0.526762	0.489837	0.52222	0.369421	0.625244	0.46021	0.635791	0.184779	3.44082	0.000579946	0.00421154
BMX	2.67097e-08	1.62596e-07	-0.773799	0.387907	-0.86427	0.325366	-0.537864	0.459709	-0.692924	0.463045	0.327833	0.621023	-1.19133	0.379112	-0.956112	0.399892	-0.596305	0.357225	-0.799633	0.350951	-0.585096	0.49141	-0.200837	0.3649	0.0758057	0.449626	-0.607258	0.18448	-3.29172	0.000995771	0.00622735
BNIP2	1.32164e-08	8.66478e-08	1.43344	0.414588	0.845579	0.324843	0.384913	0.457227	0.389364	0.457288	0.605276	0.625538	0.840877	0.364603	0.459358	0.383872	-0.0912891	0.349783	0.899433	0.35429	0.224337	0.484285	0.708587	0.37383	0.758058	0.465174	0.629315	0.184485	3.4112	0.000646776	0.00456744
BPHL	1.29729e-10	1.45012e-09	-0.707647	0.386045	-0.240997	0.313902	-0.64516	0.461931	-0.686768	0.462897	-0.871437	0.632331	-1.05171	0.372802	-0.716485	0.390841	-0.182654	0.350325	-1.83284	0.401177	-0.151629	0.483612	-0.746491	0.374882	-0.905518	0.471719	-0.7151	0.185293	-3.85928	0.00011372	0.00136606
BRD3	4.20526e-09	3.15624e-08	1.1644	0.286509	1.76622	0.362082	1.17227	0.338338	1.07533	0.474676	-0.106198	0.619337	0.350513	0.352255	0.304313	0.381108	0.162126	0.350172	0.184902	0.338763	-0.0651427	0.48315	0.344326	0.366428	0.902717	0.471585	0.643411	0.179262	3.58922	0.00033167	0.00286707
BRD7	3.05094e-11	3.9209e-10	2.22408	0.463044	2.30454	0.392957	2.01628	0.521764	1.01547	0.472545	0.733869	0.628523	0.449023	0.353945	0.21397	0.38001	-0.0417466	0.349641	0.460386	0.342388	0.259839	0.484707	-0.307315	0.365958	-0.0960103	0.449723	0.741903	0.267034	2.77831	0.00546432	0.0207346
BRD9	2.82722e-08	1.71538e-07	0.778427	0.388043	0.300255	0.314445	0.931616	0.46975	0.686158	0.462883	0.137144	0.619469	0.489434	0.354756	1.13091	0.407956	0.477316	0.354506	0.786343	0.350533	0.134863	0.483494	0.897207	0.379573	0.996837	0.476301	0.650357	0.184407	3.52675	0.000420687	0.00336377
BRP44L	3.39357e-09	2.6149e-08	-0.923299	0.392687	-0.788274	0.323306	-0.783817	0.465377	-0.929392	0.469679	-0.534659	0.624138	-1.12374	0.375972	-0.962108	0.400149	-0.0886886	0.349773	-1.08813	0.361567	0.381659	0.486623	-0.0627456	0.364187	-0.683528	0.462277	-0.643447	0.184845	-3.481	0.000499538	0.00378494
BRSK2	2.48932e-08	1.52979e-07	-1.01727	0.396087	-1.47626	0.347996	-0.166886	0.4551	-0.38155	0.457181	-1.01892	0.637105	-0.837402	0.364482	-0.576864	0.386694	-0.358802	0.352382	-0.978675	0.357195	-0.531352	0.489955	-0.15169	0.364561	0.231173	0.45095	-0.618885	0.184676	-3.3512	0.000804622	0.00532964
BST2	2.22045e-16	9.10383e-15	1.66169	0.426934	2.87462	0.431075	0.66433	0.462369	0.607606	0.461109	0.50237	0.623554	1.16623	0.377928	0.0879791	0.379115	-0.0978876	0.349811	0.893002	0.354064	0.144067	0.483557	0.809491	0.376745	1.63006	0.518119	0.903772	0.241437	3.7433	0.000181616	0.00188428
BTBD1	7.73026e-12	1.12206e-10	0.568743	0.382653	0.922512	0.327063	0.576944	0.460473	0.799793	0.465815	0.272998	0.620446	0.933112	0.367987	0.67645	0.389565	0.979508	0.36981	1.32824	0.372544	0.410126	0.487174	0.567602	0.370376	0.758589	0.465195	0.761171	0.185134	4.11146	3.93165e-05	0.000630596
BTBD3	6.37243e-09	4.56753e-08	0.754295	0.387342	1.21786	0.337187	0.907223	0.468979	1.04499	0.473582	0.219397	0.619984	0.85655	0.365156	0.532679	0.38556	0.452235	0.354007	0.374712	0.340934	0.467111	0.488394	0.179157	0.364739	0.376942	0.453401	0.625211	0.184149	3.39514	0.000685945	0.00475379
BTF3	5.55924e-10	5.1962e-09	0.522566	0.191382	0.957901	0.328143	-0.31577	0.229324	0.531827	0.459596	1.30466	0.648334	0.962619	0.369137	0.808044	0.394017	0.357737	0.352365	0.753652	0.349535	0.0962316	0.483274	1.35833	0.398665	1.09094	0.481429	0.622774	0.171619	3.6288	0.000284736	0.0025855
BTN3A2	6.53033e-13	1.25227e-11	1.62134	0.245243	1.47104	0.347761	1.02256	0.27309	0.970957	0.471033	0.574846	0.624914	0.689181	0.359748	0.29266	0.380945	0.0112255	0.349606	1.57419	0.385621	0.321469	0.485586	0.350777	0.366515	-0.0396595	0.44951	0.803972	0.176236	4.56189	5.06941e-06	0.000148754
BTN3A3	1.37412e-11	1.90883e-10	1.79802	0.307797	1.53319	0.350605	0.619934	0.327637	0.985051	0.471505	0.303827	0.620758	0.871109	0.365677	0.307529	0.381154	0.00563655	0.349604	1.34016	0.373136	0.120025	0.483401	0.419632	0.367548	-0.0156223	0.449473	0.740214	0.182708	4.05135	5.09222e-05	0.000760667
BTNL3	7.72846e-11	9.07269e-10	-1.10451	0.399508	-1.73358	0.3604	-0.638353	0.461778	-0.657902	0.462221	-1.24285	0.645688	-0.727151	0.360879	-0.61464	0.387732	-0.233039	0.350778	-0.932352	0.35547	-0.348648	0.486032	-0.344072	0.366425	0.0504238	0.449537	-0.710639	0.18512	-3.83881	0.000123631	0.00144302
BUB3	0	0	0.713332	0.194033	1.5892	0.353248	1.14619	0.239977	1.49054	0.492444	1.36457	0.651009	1.20849	0.379934	1.09166	0.406042	0.972084	0.369513	0.837269	0.352168	0.0674636	0.483158	0.716753	0.374052	0.806554	0.467208	0.984699	0.173441	5.67742	1.3674e-08	2.62815e-06
BZW2	7.04139e-11	8.37346e-10	0.0841264	0.376525	1.0384	0.330738	0.636172	0.46173	0.604578	0.461045	1.14129	0.641599	1.12796	0.376164	0.750768	0.391988	0.624017	0.357942	1.65023	0.390011	-0.187324	0.48391	0.800749	0.376478	0.0901979	0.449693	0.710291	0.185419	3.83073	0.000127762	0.00147631
C1GALT1C1	1.33227e-15	4.67698e-14	2.18237	0.460116	1.21904	0.337232	1.02213	0.472776	1.17391	0.478428	1.66237	0.665889	0.888882	0.366324	0.57718	0.386702	0.494021	0.354852	1.04003	0.359595	0.0797827	0.483203	0.707732	0.373806	-0.0553199	0.449552	0.891373	0.186567	4.77777	1.77254e-06	6.831e-05
C1QA	0	0	1.47849	0.416908	1.88528	0.368413	0.783893	0.465379	0.834481	0.466796	0.168293	0.619636	1.05229	0.372827	0.468319	0.384065	0.303444	0.351593	1.82422	0.400631	0.569616	0.490977	0.429731	0.367714	1.36279	0.498448	0.947967	0.187625	5.05245	4.36173e-07	2.5663e-05
C1QB	0	0	1.86605	0.439175	1.39488	0.344406	0.565873	0.460251	0.650608	0.462054	0.424737	0.622298	1.23329	0.38114	0.414876	0.382967	0.290694	0.351429	2.12897	0.420996	0.850137	0.500541	0.86156	0.378391	1.54248	0.511372	1.02264	0.18839	5.4283	5.68934e-08	6.36985e-06
C1R	0	0	1.80048	0.435131	1.39747	0.344518	0.884856	0.46829	0.873998	0.467961	0.493668	0.623403	1.29196	0.384073	0.739747	0.391614	0.388697	0.352862	2.23997	0.42892	0.223402	0.484274	0.685572	0.373216	1.14322	0.484452	1.02728	0.188283	5.45606	4.86825e-08	5.78769e-06
C1RL	0	0	2.70604	0.499352	1.02413	0.330264	1.04419	0.473553	1.08529	0.475041	0.977212	0.635683	1.13872	0.376655	0.854689	0.39577	0.537881	0.355817	2.23466	0.428536	0.615901	0.492306	0.903187	0.379775	0.735789	0.464279	1.13252	0.189103	5.98892	2.11245e-09	8.96383e-07
C1S	0	0	3.12103	0.533774	1.96425	0.372776	1.07725	0.474746	1.0945	0.475382	0.894	0.633015	1.51649	0.396316	0.778959	0.39297	0.631191	0.358132	2.23531	0.428583	0.440764	0.48781	0.772235	0.375626	1.02567	0.477829	1.28382	0.218964	5.86314	4.54199e-09	1.45495e-06
C2	2.44249e-15	7.96382e-14	0.729752	0.38665	0.951212	0.327936	1.09005	0.475217	1.01027	0.472365	0.770245	0.629469	0.436921	0.353715	0.520932	0.385273	0.566328	0.356485	2.7283	0.46655	1.06653	0.51031	0.461069	0.368256	0.540236	0.457511	0.871435	0.186736	4.66667	3.06118e-06	0.000100574
C2CD2	3.29292e-13	6.70049e-12	1.79667	0.4349	1.83156	0.365519	1.37024	0.486775	1.33091	0.485012	0.374765	0.6216	0.978427	0.369766	0.554914	0.38612	0.256692	0.351028	1.26066	0.369268	-0.810699	0.498981	0.115166	0.264206	0.0602334	0.38809	0.75782	0.226353	3.34795	0.000814105	0.00537086
C3	0	0	2.75066	0.502925	0.744916	0.322211	1.11717	0.476232	0.979242	0.47131	0.799441	0.630259	1.44068	0.392008	0.690767	0.390013	0.919311	0.367461	2.91691	0.482139	0.272081	0.484867	0.601568	0.371141	0.504701	0.456496	1.12139	0.233353	4.80554	1.54337e-06	6.32223e-05
CA2	3.09353e-12	5.02835e-11	-0.308896	0.378246	-1.31816	0.341176	-0.726062	0.463863	-0.696632	0.463135	-0.162182	0.619601	-1.52463	0.396789	-0.615697	0.387762	-0.976927	0.369706	-1.13747	0.36367	0.32099	0.485579	-0.554619	0.370095	-0.940916	0.473448	-0.761698	0.185916	-4.09699	4.18555e-05	0.000660091
CA8	2.07388e-09	1.683e-08	-1.2587	0.406159	-1.93721	0.371268	-2.5866	0.560872	-2.34915	0.54376	-0.140211	0.619484	-0.261842	0.351086	-0.0505218	0.378993	0.352735	0.352289	-0.397461	0.341291	0.370565	0.486418	-0.241526	0.365252	-0.0961008	0.449723	-0.685854	0.285893	-2.39899	0.0164404	0.0457837
CACNA1C	5.87225e-08	3.32428e-07	-0.661236	0.277821	-1.2706	0.339251	-0.552187	0.326946	-0.740706	0.464237	-0.614331	0.62573	-0.455079	0.354062	-0.701835	0.390366	-0.62197	0.357888	-0.927622	0.355298	-0.297764	0.485226	0.209295	0.364968	-0.433918	0.454673	-0.600202	0.178592	-3.36075	0.000777309	0.00520856
CACNA1F	1.05995e-11	1.5067e-10	-0.976861	0.394588	-1.57926	0.352774	-0.65058	0.462053	-0.659754	0.462263	-0.476611	0.623114	-1.19066	0.379081	-0.820018	0.394458	-0.291191	0.351436	-1.08373	0.361383	-0.367124	0.486356	-0.583756	0.370734	0.194611	0.450519	-0.739746	0.185503	-3.98778	6.66938e-05	0.000917796
CACNA1G	5.65938e-10	5.26547e-09	-0.60715	0.173621	-1.21239	0.336978	-0.119008	0.203677	-0.322291	0.456445	-1.38109	0.651766	-1.01713	0.371345	-1.04045	0.403635	-0.563071	0.356407	-0.914421	0.354823	-0.470548	0.488472	-0.885929	0.379194	-0.164956	0.450223	-0.674346	0.168881	-3.99302	6.52365e-05	0.000903694
CACNA1H	3.46412e-12	5.57302e-11	-1.62642	0.424932	-0.847691	0.324902	-0.184248	0.455208	-0.203921	0.455343	-0.843887	0.631518	-1.10407	0.375089	-1.13299	0.408059	-0.812934	0.363642	-1.47233	0.379991	-1.18977	0.516756	-0.140757	0.364498	-0.00878266	0.449469	-0.804034	0.186309	-4.3156	1.59168e-05	0.000333581
CACNA1I	9.02721e-08	4.87904e-07	-1.25522	0.235838	-1.62812	0.355129	-0.436425	0.267529	-0.756225	0.46464	-0.121475	0.619398	-0.728913	0.360933	-0.731998	0.391354	-0.253493	0.350993	-0.866548	0.35315	-0.503054	0.489243	0.0181981	0.364116	0.203477	0.450617	-0.643238	0.175205	-3.67135	0.000241275	0.00230139
CACNB1	9.27759e-08	5.00698e-07	-1.13119	0.232771	-1.01519	0.329971	-0.42729	0.264479	-0.630852	0.461612	-0.691435	0.627476	-0.44224	0.353816	-0.746922	0.391857	-0.387683	0.352845	-0.776392	0.350225	-0.802888	0.49868	0.0374886	0.364137	-0.0665226	0.44959	-0.612165	0.174313	-3.51188	0.000444944	0.0034953
CACNB2	2.8047e-09	2.20444e-08	-0.155012	0.223373	0.0250365	0.312927	-0.372151	0.264526	-0.563938	0.460213	-0.950406	0.634799	-1.07648	0.373872	-1.02162	0.402775	-0.359463	0.352392	-1.33278	0.372769	-0.225381	0.484296	-1.15391	0.389355	-0.708295	0.463209	-0.603369	0.174952	-3.44877	0.000563149	0.00411494
CALCOCO2	1.313e-08	8.61843e-08	1.42958	0.414392	1.18916	0.336096	0.261982	0.455822	0.241318	0.455638	1.16712	0.642608	0.510727	0.35521	0.453914	0.383756	0.949746	0.368631	0.740862	0.349155	0.907447	0.502931	-0.0384259	0.364139	0.0846804	0.449666	0.652609	0.184775	3.53191	0.000412576	0.00332448
CALCR	3.84236e-09	2.91172e-08	-0.709777	0.274396	-0.982297	0.32891	-1.35423	0.3478	-1.9001	0.514683	-0.0401461	0.619167	-0.538803	0.355838	-0.467166	0.38404	-0.700455	0.360078	-0.589882	0.345135	-0.15926	0.483671	-0.111311	0.364353	0.0981025	0.449734	-0.640964	0.178907	-3.58266	0.000340112	0.00290531
CALCRL	3.90576e-12	6.21979e-11	0.792742	0.274882	0.890344	0.326113	0.310117	0.322917	0.500977	0.459037	1.23851	0.645507	0.961269	0.369084	1.31271	0.417566	0.370213	0.35256	1.03507	0.359397	0.879721	0.501757	0.584611	0.370754	0.492935	0.456174	0.760369	0.179218	4.24271	2.20838e-05	0.000423041
CALM2	6.66134e-14	1.56399e-12	1.1553	0.401615	1.23684	0.337921	0.711208	0.463492	0.826802	0.466575	1.17365	0.642867	1.24611	0.381771	0.651448	0.388803	0.508152	0.355154	1.25351	0.36893	0.226526	0.484309	0.78855	0.37611	0.121649	0.449878	0.837835	0.185793	4.50951	6.49779e-06	0.000175898
CALML3	3.21299e-13	6.56213e-12	-1.44874	0.293814	-0.598741	0.318952	-0.771528	0.330474	-0.465884	0.45844	-0.559039	0.624602	-1.49732	0.395211	-1.09197	0.406057	-0.605646	0.357463	-1.50165	0.381582	-0.48812	0.488883	-0.333527	0.366285	0.13413	0.449967	-0.805441	0.180316	-4.46684	7.93847e-06	0.000202146
CALU	6.06781e-12	9.0343e-11	0.592447	0.199883	0.243533	0.313923	0.10621	0.229456	-0.00974862	0.454608	1.54463	0.659697	1.36306	0.387779	1.31618	0.417761	1.0565	0.373007	1.58071	0.385991	-0.303785	0.485315	0.668663	0.372777	1.1228	0.483257	0.710514	0.175765	4.04241	5.29057e-05	0.000782191
CAMK2A	7.0792e-09	4.99911e-08	-1.12321	0.283064	-1.36511	0.343135	-0.866216	0.330951	-0.992166	0.471746	0.00483772	0.61914	-0.430787	0.353601	-0.462613	0.383942	-0.300456	0.351554	-1.04974	0.359987	-0.637847	0.492971	0.0723309	0.364212	0.225884	0.450883	-0.622301	0.178884	-3.4788	0.000503657	0.00380662
CAMK2G	2.01361e-10	2.12337e-09	-0.862778	0.231971	-0.260327	0.314066	-0.333814	0.264504	-0.352126	0.4568	-0.747816	0.62888	-0.92682	0.367746	-0.762714	0.3924	-0.0685506	0.349705	-1.47527	0.38015	-0.237377	0.484433	-0.9064	0.379885	-0.78011	0.466084	-0.638827	0.174995	-3.65054	0.000261694	0.00242788
CAP1	0	0	1.34205	0.290106	0.674579	0.320558	0.472427	0.324295	0.444992	0.458105	0.906695	0.633407	1.5735	0.39967	1.31466	0.417675	1.06512	0.373378	2.29433	0.432893	1.10321	0.512163	0.763182	0.375362	0.897172	0.471321	1.0627	0.182469	5.82404	5.74427e-09	1.61518e-06
CAP2	0	0	1.00525	0.280004	1.56494	0.352094	1.09822	0.338471	1.12463	0.476515	0.233328	0.620094	1.34124	0.386625	1.09336	0.406124	1.22935	0.380947	1.6065	0.387467	1.24171	0.519657	0.458826	0.368216	1.82485	0.534109	1.15943	0.18305	6.33398	2.3891e-10	1.37755e-07
CAPN2	5.15143e-14	1.2386e-12	-0.0240033	0.283193	1.2143	0.337051	0.30718	0.324028	0.641021	0.461838	0.581623	0.62505	0.922373	0.367577	0.58066	0.386795	0.69203	0.359831	1.34166	0.373211	0.668168	0.493926	0.83208	0.377447	0.822244	0.467891	0.699361	0.179823	3.88916	0.000100591	0.00125815
CAPNS1	3.12709e-07	1.48257e-06	0.522705	0.381687	-0.118715	0.313156	0.892048	0.46851	1.03326	0.473167	0.996993	0.63635	0.53568	0.355767	1.1737	0.410109	0.397703	0.353014	1.09084	0.36168	1.11253	0.512643	0.148071	0.364539	-0.0409337	0.449513	0.600057	0.184434	3.2535	0.00113994	0.00684685
CAPRIN1	3.55271e-15	1.10275e-13	0.568902	0.274208	1.01731	0.33004	0.951895	0.333186	1.1224	0.47643	1.65659	0.665576	1.32724	0.385892	1.39067	0.422048	0.900378	0.36675	1.13875	0.363725	-0.166924	0.483732	0.352732	0.366542	0.118858	0.449859	0.847921	0.180379	4.70078	2.5917e-06	8.81636e-05
CAPZA1	4.97637e-11	6.10272e-10	1.37111	0.411476	1.17178	0.335446	0.274514	0.455941	0.388034	0.457269	0.886645	0.63279	0.881954	0.366071	0.771912	0.392721	0.404743	0.353135	1.46958	0.379843	0.130148	0.483463	0.322198	0.36614	0.250415	0.451207	0.713047	0.18528	3.84849	0.000118849	0.0014115
CAPZB	6.53146e-10	6.00287e-09	-0.108864	0.188812	0.0410775	0.312945	0.428882	0.232518	1.0116	0.472411	0.868458	0.632242	0.674016	0.359313	1.32748	0.418399	1.02433	0.371645	1.65547	0.390319	0.884108	0.50194	0.315816	0.366061	0.686529	0.462389	0.623282	0.171996	3.62381	0.000290291	0.0026133
CASK	9.52571e-14	2.14046e-12	0.980883	0.28074	1.06992	0.331805	0.620223	0.328002	0.968787	0.470961	1.51338	0.658121	0.559893	0.356331	0.757304	0.392213	0.389916	0.352882	0.932244	0.355466	0.799235	0.49854	0.853284	0.378123	0.594562	0.459193	0.815155	0.17932	4.54581	5.47255e-06	0.000156146
CASP1	0	0	3.11511	0.245561	1.50924	0.349498	0.714115	0.207338	0.862087	0.467604	0.679999	0.627205	1.43406	0.39164	0.611349	0.387639	0.363468	0.352454	1.57147	0.385467	0.466207	0.488373	1.116	0.387773	1.25918	0.491588	1.18473	0.247744	4.78209	1.73478e-06	6.75489e-05
CASP3	4.96426e-10	4.70235e-09	2.61381	0.492074	1.08943	0.33248	0.0896503	0.454749	0.132577	0.454918	-0.935094	0.634304	0.73315	0.361063	0.583854	0.386881	0.0876832	0.34977	1.47762	0.380276	-0.0319275	0.483071	0.912486	0.380093	0.684311	0.462306	0.651248	0.23649	2.75381	0.00589059	0.0218504
CASP4	0	0	1.03838	0.294963	1.1122	0.333281	0.658241	0.327327	0.775026	0.46514	0.552072	0.624467	1.03957	0.372286	0.869971	0.396365	0.1253	0.349943	1.85751	0.40275	0.401515	0.487003	1.66316	0.414839	1.84539	0.535871	0.98593	0.182341	5.40706	6.4069e-08	6.90508e-06
CASP6	0	0	0.931802	0.277902	2.21498	0.38744	1.68318	0.356142	2.07134	0.525231	0.783711	0.62983	1.00323	0.370772	0.653135	0.388854	0.401199	0.353074	1.11909	0.362877	0.0475186	0.483102	-0.00684706	0.36411	0.196622	0.45054	0.925119	0.210547	4.39388	1.11346e-05	0.000262586
CASP8	1.39444e-13	3.0401e-12	0.223963	0.276831	1.09856	0.332799	0.73762	0.330846	1.22255	0.480389	0.958781	0.635073	0.95771	0.368944	1.38497	0.421714	0.603543	0.357409	1.29104	0.370723	-0.0998712	0.483292	0.263984	0.365474	0.463021	0.45539	0.744234	0.179971	4.13531	3.5448e-05	0.000583148
CASP8AP2	1.14496e-09	9.92174e-09	1.71581	0.430071	0.738323	0.322049	0.599465	0.460937	0.529069	0.459545	0.0244897	0.61915	0.732209	0.361034	0.922123	0.398464	0.139434	0.350024	0.941422	0.355802	-0.154066	0.483631	0.968159	0.382055	0.607861	0.459628	0.674623	0.185062	3.64538	0.000266995	0.00246714
CAST	2.69074e-12	4.4194e-11	1.70461	0.247949	1.06017	0.331472	-0.262425	0.26473	-0.418008	0.457695	0.71535	0.628059	1.21125	0.380068	1.05188	0.404163	0.727968	0.360904	1.58641	0.386316	0.356426	0.486167	0.684871	0.373198	0.261905	0.45137	0.75256	0.20249	3.71654	0.000201973	0.00203597
CAV3	3.07067e-09	2.38895e-08	-0.6414	0.384339	-0.788382	0.323309	-1.00564	0.472206	-1.00971	0.472346	-0.125118	0.619414	-0.988215	0.37016	-0.91347	0.398108	-0.530753	0.355655	-1.02186	0.358871	-0.785572	0.498023	-0.187373	0.364798	0.187007	0.450438	-0.666886	0.184663	-3.61136	0.000304595	0.00269731
CBX1	7.16316e-13	1.36174e-11	1.00029	0.395451	2.10716	0.380988	1.44339	0.490173	1.09721	0.475483	0.59684	0.625362	0.987618	0.370136	0.486933	0.384479	0.256335	0.351024	0.672232	0.34722	0.254493	0.484639	0.133662	0.36446	0.327793	0.452445	0.776802	0.185873	4.17922	2.92517e-05	0.000511882
CBX3	3.52889e-09	2.7059e-08	0.57674	0.273094	0.915241	0.326846	0.700889	0.329228	0.616132	0.461291	0.997408	0.636365	1.16914	0.378064	0.857458	0.395877	0.302317	0.351578	1.45272	0.378942	0.0620119	0.483141	-0.148124	0.36454	0.00225732	0.449467	0.62914	0.179057	3.51363	0.000442026	0.00348393
CBX5	7.88757e-10	7.13322e-09	0.0818396	0.27332	1.50553	0.349327	1.29243	0.345691	0.700079	0.463219	0.445606	0.622615	0.421611	0.353434	0.503664	0.384863	0.706701	0.360263	1.00787	0.358321	-0.225324	0.484296	0.540379	0.369794	0.715455	0.463484	0.655647	0.179316	3.65637	0.000255814	0.00239363
CBX6	2.22045e-16	9.10383e-15	0.42867	0.268977	1.80584	0.364155	1.25557	0.340765	1.20158	0.479535	0.269979	0.620417	0.546439	0.356015	0.637048	0.388377	0.675718	0.359361	1.67008	0.391183	0.191748	0.483951	1.03593	0.384586	0.618773	0.459992	0.878634	0.180602	4.86504	1.14435e-06	5.1349e-05
CCBL1	4.33494e-09	3.23809e-08	-0.316796	0.378342	-0.752274	0.322393	0.357202	0.456864	0.227787	0.455526	-0.621176	0.625877	-1.42162	0.390952	-0.929005	0.39875	-0.658324	0.358871	-1.61859	0.388166	-0.952526	0.504912	-0.510492	0.369186	-0.507622	0.456577	-0.662408	0.185585	-3.5693	0.00035793	0.00299428
CCDC106	2.50823e-10	2.559e-09	-1.55737	0.421111	-1.55092	0.351434	-0.531775	0.459595	-0.571596	0.460365	-1.58471	0.661761	-1.01362	0.3712	-0.794309	0.393518	-0.469199	0.354341	-0.997653	0.357924	0.417416	0.487321	-0.0569065	0.364173	0.339015	0.452652	-0.701122	0.193164	-3.62968	0.000283774	0.00258083
CCDC109B	3.38618e-13	6.87751e-12	2.26758	0.466137	1.20997	0.336885	0.310493	0.456313	0.391876	0.457322	0.426029	0.622317	1.03202	0.371967	0.46855	0.38407	0.248952	0.350943	1.27999	0.37019	-0.264337	0.484765	1.11516	0.387739	0.606411	0.45958	0.782003	0.186471	4.19371	2.7443e-05	0.000489895
CCDC15	4.82453e-08	2.77986e-07	-0.738923	0.386906	-0.0295831	0.312931	-1.08246	0.474937	-0.792316	0.465609	-0.0377562	0.619164	-0.495844	0.354891	-1.03334	0.403308	-0.532828	0.355702	-1.29824	0.371072	-1.06976	0.510471	-0.332019	0.366266	-0.247683	0.451169	-0.631971	0.18456	-3.42419	0.000616625	0.00441947
CCDC19	9.68996e-10	8.55895e-09	0.235734	0.37747	-1.43966	0.346361	-1.34658	0.485709	-1.27832	0.482725	-0.743435	0.628767	-0.978397	0.369765	-0.697535	0.390228	-0.912226	0.367193	-1.03619	0.359441	-0.509322	0.489397	0.0709044	0.364208	0.428424	0.454542	-0.683663	0.185635	-3.68283	0.000230662	0.0022278
CCDC28B	3.73446e-09	2.84715e-08	-1.11743	0.282868	-1.44264	0.346493	-1.07826	0.336209	-0.902796	0.468842	-0.648285	0.626474	-0.91068	0.367135	-0.557922	0.386197	-0.589491	0.357054	-1.0942	0.361821	-0.18781	0.483914	0.768987	0.375531	0.208237	0.450671	-0.66894	0.18356	-3.64425	0.000268168	0.00247401
CCDC90A	1.33227e-15	4.67698e-14	-1.23023	0.404875	-0.635983	0.319718	-1.43956	0.489991	-1.29635	0.483499	-0.919996	0.633824	-1.13619	0.376539	-1.06939	0.404983	-0.422648	0.353453	-0.981212	0.357292	-0.140626	0.483533	-0.694074	0.37344	-1.24516	0.490694	-0.915478	0.18627	-4.91479	8.88758e-07	4.32454e-05
CCDC90B	2.69844e-11	3.52562e-10	0.841217	0.389966	1.8083	0.364285	0.803943	0.465931	0.719177	0.46369	0.831385	0.631157	0.742103	0.36134	0.526861	0.385417	0.289	0.351408	0.951693	0.356181	-0.0791326	0.4832	0.356256	0.366591	0.834104	0.468416	0.728056	0.185235	3.93044	8.47913e-05	0.0010962
CCDC91	1.15511e-08	7.697e-08	1.02636	0.396432	1.14884	0.3346	0.171622	0.455128	0.180884	0.455186	0.403403	0.62199	0.665315	0.359067	0.528215	0.385451	0.336957	0.352055	1.40507	0.376438	0.530474	0.489932	0.37922	0.36692	0.339914	0.452668	0.620661	0.184538	3.36332	0.000770105	0.00517834
CCDC99	5.26312e-12	7.98773e-11	1.43719	0.414779	1.24991	0.338433	1.42929	0.489506	1.361	0.486357	0.343497	0.621207	0.542878	0.355932	0.708606	0.390584	0.483501	0.354633	0.628254	0.346075	-0.535427	0.49006	0.952948	0.381509	0.258504	0.451321	0.755246	0.185596	4.0693	4.71541e-05	0.000719287
CCL19	5.11657e-12	7.78683e-11	1.67436	0.427661	0.769685	0.32283	0.46165	0.458371	0.462759	0.458389	0.601448	0.625458	1.06767	0.373489	0.407028	0.382816	0.0792812	0.349739	0.859044	0.352895	0.203274	0.484063	1.34028	0.397791	0.98514	0.475692	0.747378	0.185496	4.02909	5.59937e-05	0.000817149
CCL21	5.39587e-09	3.95002e-08	0.316574	0.378339	0.760239	0.322591	0.828751	0.466631	0.767735	0.464944	0.199201	0.619835	0.991644	0.370299	0.730175	0.391293	0.230557	0.350753	0.945462	0.355951	0.533185	0.490002	0.651432	0.372341	0.410843	0.454137	0.628641	0.18413	3.41412	0.000639891	0.00453269
CCL24	3.71815e-09	2.83913e-08	-0.441023	0.380167	-1.20549	0.336714	-0.0741482	0.454704	-0.401723	0.45746	-1.23218	0.645243	-0.698865	0.360031	-0.715704	0.390815	-0.532963	0.355705	-0.594701	0.34525	-0.930023	0.503912	-0.560011	0.370211	-0.79082	0.466535	-0.671159	0.184401	-3.63967	0.000272993	0.00250251
CCL5	2.40918e-12	4.01701e-11	1.65191	0.301527	0.940178	0.327598	0.652465	0.328209	0.615322	0.461274	-0.126144	0.619418	0.806652	0.36343	0.258835	0.380508	0.0735942	0.34972	1.19907	0.366408	0.424924	0.487476	0.973019	0.382232	1.34229	0.497055	0.776999	0.180054	4.31538	1.59331e-05	0.000333581
CCNA1	2.25966e-10	2.35124e-09	-0.870194	0.3909	-0.571771	0.318425	-1.17224	0.478362	-0.693279	0.463054	0.206248	0.619886	-0.554853	0.356212	-1.27261	0.415343	-1.14548	0.376965	-1.47014	0.379873	-1.36106	0.526726	0.210511	0.364978	-0.181836	0.450385	-0.74611	0.185949	-4.01243	6.00957e-05	0.00085138
CCND2	3.58096e-11	4.52271e-10	0.902274	0.250502	0.631734	0.319628	-0.00348536	0.262861	-0.00121482	0.454606	0.51293	0.623741	1.51669	0.396328	0.7391	0.391592	0.784693	0.362701	0.813828	0.351404	-0.121316	0.483408	0.920107	0.380355	1.37876	0.499544	0.669838	0.176482	3.79551	0.000147339	0.00163534
CCRN4L	5.43261e-11	6.58142e-10	-1.67144	0.427493	-1.66723	0.357054	-1.91009	0.515279	-1.91311	0.51546	-0.55633	0.624549	-0.414002	0.353298	-0.594695	0.387176	-0.0691972	0.349707	-0.477184	0.342707	-0.280366	0.484979	0.143208	0.364512	0.23842	0.451045	-0.736104	0.227974	-3.22889	0.0012427	0.00727084
CCS	9.60787e-13	1.76246e-11	-0.055292	0.376446	-0.617904	0.319341	-0.914884	0.469219	-0.698371	0.463177	-1.59693	0.662399	-1.39354	0.389417	-1.46243	0.426358	-0.574811	0.356691	-1.9009	0.405551	-0.387816	0.486738	-0.357004	0.366601	-0.369396	0.453246	-0.829065	0.186472	-4.44606	8.74581e-06	0.000219731
CCT2	4.27916e-09	3.20514e-08	0.359413	0.268345	0.885209	0.325964	-0.0908554	0.321952	-0.161658	0.455069	1.40868	0.653048	1.60242	0.401407	1.18422	0.410649	0.920374	0.367501	1.4994	0.381459	-0.0307191	0.483069	0.205206	0.364935	-0.029231	0.44949	0.626401	0.188722	3.31917	0.000902847	0.00580035
CCT4	8.43769e-14	1.92351e-12	0.444536	0.380227	0.99901	0.329445	0.790325	0.465555	0.718496	0.463673	1.96586	0.683627	1.38984	0.389217	1.67798	0.440305	0.852831	0.365024	0.902712	0.354406	0.229202	0.484339	0.442547	0.367931	0.63587	0.460574	0.890859	0.186377	4.77987	1.75406e-06	6.78786e-05
CCT5	8.44714e-09	5.82901e-08	1.07613	0.398368	0.850039	0.324967	0.509503	0.459188	0.57072	0.460348	0.801832	0.630325	0.987109	0.370116	0.739314	0.3916	0.382626	0.352761	1.05945	0.360382	0.309373	0.485399	0.059957	0.36418	0.106364	0.449781	0.630775	0.18437	3.42125	0.000623343	0.00445102
CCT6A	4.27702e-12	6.70413e-11	0.865145	0.276873	1.61555	0.354517	1.19143	0.343674	1.44058	0.49004	0.811488	0.630594	0.707211	0.360278	0.64276	0.388545	0.357051	0.352355	1.261	0.369284	-0.319567	0.485556	0.148554	0.364542	0.138758	0.450002	0.76008	0.179928	4.22436	2.39623e-05	0.000449323
CCT6B	3.93419e-12	6.25598e-11	-0.241018	0.377519	-0.812559	0.323945	-0.936156	0.469896	-0.456454	0.458287	-0.380101	0.62167	-1.23417	0.381183	-0.798196	0.393658	-0.673926	0.35931	-1.83647	0.401407	-1.21901	0.518376	-0.156263	0.364588	-0.506295	0.45654	-0.771948	0.18584	-4.15383	3.26952e-05	0.000549623
CD163	1.77636e-15	6.06168e-14	0.955309	0.251335	0.85869	0.325209	0.233746	0.26447	0.550372	0.459948	0.611145	0.625662	1.21874	0.38043	0.533344	0.385577	0.0208904	0.349612	1.97318	0.410319	0.688371	0.494586	0.520809	0.369392	1.16191	0.485563	0.756647	0.177011	4.27458	1.91498e-05	0.000384731
CD177	1.70584e-08	1.08785e-07	-1.50975	0.418553	-1.20259	0.336604	-1.19544	0.479287	-0.747048	0.464401	0.0284163	0.619153	-0.305951	0.351626	-0.416498	0.382998	-0.135001	0.349998	-0.5803	0.34491	-0.63841	0.492988	-0.355413	0.366579	-0.301551	0.451988	-0.618952	0.184443	-3.35579	0.000791393	0.00527766
CD2	8.97216e-12	1.28535e-10	1.68852	0.42848	0.901967	0.326453	-0.156584	0.455041	-0.140082	0.454954	0.378394	0.621648	1.17733	0.378449	0.527133	0.385424	0.454746	0.354056	1.31228	0.371757	0.425311	0.487484	1.02366	0.384116	0.93205	0.47301	0.742051	0.185947	3.99065	6.58924e-05	0.000908937
CD24	6.66134e-16	2.52396e-14	0.431383	0.155228	0.74464	0.322204	1.07429	0.194001	1.18566	0.478895	1.03242	0.637577	1.01751	0.371361	0.616694	0.38779	0.714643	0.3605	1.32168	0.372219	0.606473	0.492027	1.19365	0.391063	1.01102	0.477047	0.866266	0.167191	5.18131	2.20337e-07	1.56847e-05
CD2AP	2.22045e-16	9.10383e-15	1.14254	0.401078	2.25711	0.390018	0.419296	0.457714	0.52563	0.459481	1.18907	0.643483	0.961918	0.369109	0.671123	0.3894	0.640401	0.35838	1.36298	0.374282	1.07596	0.510781	0.569736	0.370423	-0.067903	0.449595	0.902142	0.187011	4.82401	1.407e-06	5.94342e-05
CD3D	1.54388e-12	2.7056e-11	1.25984	0.406212	0.836958	0.324606	0.76869	0.46497	0.765533	0.464886	0.0700281	0.619225	1.14805	0.377084	0.540419	0.385752	0.361761	0.352427	1.29935	0.371126	-0.0414432	0.483088	0.801369	0.376497	0.991621	0.476028	0.763596	0.185497	4.11649	3.84684e-05	0.000620444
CD44	2.15383e-14	5.64828e-13	0.764339	0.142368	0.850002	0.324966	0.159485	0.162464	0.458846	0.458326	0.494038	0.623409	1.75208	0.410773	1.07828	0.405404	0.978389	0.369765	1.56184	0.384923	-0.363582	0.486293	0.377484	0.260933	0.548019	0.331089	0.682991	0.159811	4.27375	1.92212e-05	0.000385343
CD47	0	0	0.709795	0.206755	1.71347	0.359375	0.16004	0.231786	0.715788	0.463606	0.689742	0.627436	1.43788	0.391852	0.908949	0.397923	0.769607	0.36221	1.73105	0.394847	0.685393	0.494488	1.24981	0.393561	1.49798	0.508054	0.967245	0.175211	5.52045	3.38138e-08	4.60667e-06
CD48	0	0	2.59706	0.490768	1.19849	0.336448	1.00431	0.47216	0.920231	0.469388	0.22914	0.62006	1.39205	0.389337	0.555384	0.386132	0.48203	0.354602	1.28471	0.370417	0.858663	0.500887	1.01835	0.383915	0.856575	0.469429	1.03761	0.188043	5.51795	3.42982e-08	4.60667e-06
CD52	0	0	1.1795	0.290554	0.923504	0.327093	0.57409	0.326164	0.812203	0.466162	0.390693	0.621813	1.31046	0.385022	0.66655	0.38926	0.554201	0.356196	1.597	0.386921	1.00115	0.507146	1.16786	0.389949	1.05243	0.479281	0.950117	0.181074	5.24712	1.54494e-07	1.22029e-05
CD53	0	0	2.72373	0.500764	1.19724	0.336401	0.339697	0.456649	0.338888	0.456639	0.520133	0.623871	1.33093	0.386085	0.373987	0.382214	0.193618	0.350414	1.66824	0.391074	0.291771	0.485139	0.844872	0.377853	1.22901	0.489675	0.916341	0.20972	4.36936	1.24609e-05	0.000284553
CD58	8.92676e-10	7.94872e-09	0.691386	0.172915	1.00998	0.329801	0.506073	0.208423	0.802609	0.465893	0.863788	0.632102	0.347215	0.352206	0.913639	0.398115	0.287577	0.35139	0.997066	0.357901	-0.0713737	0.483171	0.603216	0.371179	0.483899	0.455932	0.623465	0.168335	3.70371	0.000212471	0.00211044
CD59	2.25683e-10	2.35052e-09	0.785243	0.19503	0.95568	0.328074	0.776612	0.233168	0.904368	0.46889	1.09249	0.63975	0.410857	0.353242	0.431396	0.383292	0.432597	0.353635	0.874207	0.353412	0.361064	0.486248	0.766388	0.375455	0.348674	0.452835	0.685834	0.171032	4.00997	6.07274e-05	0.000859274
CD63	0	0	1.4587	0.415882	0.745977	0.322237	1.09711	0.475479	0.943743	0.47014	1.64595	0.665002	1.34185	0.386657	0.726675	0.391177	0.911734	0.367174	1.50479	0.381753	0.0742417	0.483182	0.579471	0.370638	1.03585	0.478377	0.988185	0.187037	5.28337	1.2683e-07	1.0915e-05
CD70	7.86775e-09	5.48198e-08	-1.38922	0.412369	-1.19441	0.336294	-0.162316	0.455073	-0.548248	0.459907	-0.408948	0.622068	-0.622085	0.357891	-0.798104	0.393655	-1.15937	0.377608	-0.655408	0.346773	-1.57341	0.540626	0.331099	0.366254	0.522096	0.456984	-0.645115	0.185655	-3.47481	0.000511214	0.00384561
CD74	0	0	1.48457	0.417226	1.00841	0.329749	1.44895	0.490437	1.45288	0.490625	0.788758	0.629967	0.894164	0.366519	0.657416	0.388983	0.479978	0.35456	1.88879	0.404765	0.823678	0.499487	0.639482	0.372045	0.834482	0.468433	1.02015	0.187288	5.44694	5.12438e-08	5.92372e-06
CD81	0	0	1.8784	0.439949	2.33572	0.394911	1.06042	0.474135	1.14988	0.477486	0.403961	0.621997	1.04538	0.372532	0.623336	0.387979	0.693165	0.359864	1.08671	0.361507	0.663511	0.493777	0.377946	0.366901	0.456305	0.45522	0.993971	0.187744	5.29429	1.19477e-07	1.05176e-05
CD83	1.04403e-11	1.48599e-10	-1.67357	0.427616	-1.60616	0.354063	-1.61966	0.498977	-1.45687	0.490816	-2.13995	0.694899	-0.373335	0.35261	-0.46566	0.384008	-0.149626	0.350088	-1.19492	0.36622	1.04582	0.509288	0.116406	0.364375	0.193145	0.450503	-0.749194	0.265365	-2.82325	0.00475391	0.0186979
CD97	2.0075e-10	2.11896e-09	1.56366	0.421454	0.342638	0.314906	0.893065	0.468541	0.856617	0.467442	-0.634718	0.626172	0.987464	0.37013	0.626809	0.388079	0.379054	0.352703	1.0219	0.358873	0.112173	0.483356	0.85068	0.378039	0.978145	0.475331	0.69563	0.185258	3.75492	0.000173394	0.00182277
CDC123	0	0	1.20658	0.403827	1.35223	0.342592	0.502823	0.459069	0.620403	0.461383	1.89201	0.679082	1.08886	0.374414	1.16413	0.409621	0.744843	0.361425	1.38522	0.375414	0.45902	0.488211	0.605236	0.371226	0.684223	0.462303	0.966892	0.186789	5.17638	2.2623e-07	1.57369e-05
CDC14A	1.28387e-06	5.20368e-06	-0.533778	0.175852	-0.688222	0.320867	-0.515013	0.208678	-1.0455	0.4736	-0.122961	0.619405	-1.16763	0.377993	-0.984947	0.40114	-0.688587	0.359731	-1.44117	0.378329	-0.930081	0.503914	0.121346	0.364398	0.0136337	0.449472	-0.654622	0.169428	-3.86372	0.000111671	0.00134848
CDC25B	1.0248e-08	6.921e-08	2.53297	0.485817	0.322757	0.314682	0.930494	0.469714	0.901463	0.4688	0.75176	0.628983	0.384564	0.352793	0.561382	0.386287	0.234422	0.350792	1.59828	0.386995	-1.0883	0.511403	0.322326	0.366142	0.184244	0.45041	0.626117	0.236888	2.64309	0.00821528	0.02775
CDCP1	2.14584e-09	1.73499e-08	0.893052	0.391657	0.383011	0.3154	0.39558	0.457374	0.332374	0.456562	0.184685	0.619738	1.07813	0.373943	0.7051	0.390471	0.191995	0.350401	1.03798	0.359513	0.536419	0.490086	1.32171	0.396903	0.906311	0.471758	0.678476	0.184855	3.67032	0.000242243	0.00230739
CDH3	4.55191e-14	1.11148e-12	0.485017	0.380954	1.13464	0.334085	0.952521	0.470426	0.933286	0.469804	0.723087	0.628251	1.18761	0.378936	0.929237	0.398759	0.397042	0.353002	1.1974	0.366332	0.247114	0.484549	0.765144	0.375419	0.815969	0.467617	0.825857	0.185569	4.45041	8.57059e-06	0.000216746
CDH6	2.22045e-16	9.10383e-15	0.933451	0.183726	0.680981	0.320702	1.23183	0.215865	1.06996	0.47448	0.702033	0.627732	0.814856	0.363707	0.883743	0.396908	0.288368	0.3514	1.52938	0.383108	0.628773	0.492693	0.524032	0.369457	0.666495	0.461655	0.860386	0.170198	5.05521	4.29928e-07	2.54253e-05
CDKL1	1.54374e-09	1.29485e-08	-1.36096	0.41098	-0.221686	0.313751	-0.32406	0.456465	-0.480485	0.458683	-0.0364135	0.619162	-1.38278	0.388835	-0.553636	0.386087	-0.412972	0.353279	-1.44412	0.378485	-1.17437	0.515917	-0.430609	0.367729	-0.23581	0.45101	-0.679322	0.185325	-3.66557	0.000246789	0.00234044
CDKN1B	0	0	1.47421	0.416686	2.40315	0.399192	1.56394	0.496102	1.54158	0.494972	1.28815	0.647615	0.896394	0.366602	0.674214	0.389496	0.287512	0.35139	0.591493	0.345174	0.0614988	0.483139	0.300274	0.365874	0.293808	0.451861	0.920441	0.204889	4.4924	7.04251e-06	0.000185845
CDX1	2.99506e-09	2.33403e-08	-1.08616	0.398768	-0.846188	0.32486	-0.635159	0.461707	-0.605881	0.461072	-0.759062	0.629173	-0.652014	0.358697	-0.659108	0.389034	-0.581416	0.356853	-0.950988	0.356155	-0.461879	0.488275	-0.308062	0.365967	-0.256851	0.451298	-0.657951	0.184194	-3.57206	0.000354178	0.00297913
CDX2	3.9968e-15	1.23016e-13	-2.11428	0.455417	-1.81861	0.364831	-1.38809	0.48759	-1.32202	0.484619	-1.73512	0.669912	-1.11844	0.375733	-0.510362	0.385021	-0.404424	0.353129	-1.04547	0.359814	0.140553	0.483533	0.203972	0.364925	0.125995	0.449908	-0.889471	0.231407	-3.84376	0.000121165	0.0014286
CECR1	0	0	1.18163	0.40274	0.803377	0.323702	1.66827	0.501553	1.61629	0.4988	0.931901	0.634202	1.24784	0.381857	1.26816	0.4151	0.421634	0.353434	1.90224	0.405639	1.18477	0.516482	1.18647	0.390751	1.90268	0.540856	1.24056	0.189612	6.54262	6.04507e-11	6.97118e-08
CEL	0	0	-1.45579	0.415732	-1.3839	0.343935	-1.46533	0.491222	-1.49788	0.492803	-1.30261	0.648244	-1.55312	0.39846	-0.815436	0.394289	-0.586562	0.356981	-0.791212	0.350686	0.423532	0.487447	-0.372922	0.366828	-0.607999	0.459632	-0.94123	0.18708	-5.03117	4.87484e-07	2.81083e-05
CELA2B	3.60372e-11	4.54623e-10	-1.72265	0.430473	-1.27563	0.339452	-0.388392	0.457274	-0.870398	0.467852	-1.46451	0.655713	-0.786546	0.362761	-0.86859	0.396311	-0.679292	0.359463	-1.10615	0.362325	0.187263	0.483909	-0.192557	0.364836	0.125796	0.449906	-0.754799	0.185791	-4.06263	4.85228e-05	0.000732415
CELSR3	4.18643e-12	6.61877e-11	-1.14888	0.284336	-1.42227	0.345596	-0.673807	0.328998	-0.624113	0.461464	-1.08146	0.639342	-0.755436	0.361758	-0.59496	0.387183	-0.373458	0.352612	-1.33864	0.37306	-0.183963	0.483879	-0.681232	0.373102	-0.0446112	0.449522	-0.768166	0.179559	-4.27808	1.88509e-05	0.000380049
CFB	0	0	-0.0166324	0.286826	1.52688	0.350312	0.600661	0.340477	1.97152	0.518998	1.00906	0.636764	1.12684	0.376113	0.539119	0.38572	0.768103	0.362162	2.57819	0.45454	0.931658	0.503984	1.28366	0.395115	1.15448	0.485119	1.06511	0.201234	5.29291	1.20388e-07	1.05176e-05
CFH	1.41887e-13	3.08723e-12	2.37432	0.335135	1.38658	0.344049	0.741836	0.328407	0.680505	0.462748	0.306494	0.620786	1.09706	0.374777	0.629427	0.388155	0.134404	0.349994	1.04746	0.359895	0.270651	0.484848	0.0686687	0.364202	0.571561	0.458462	0.817471	0.194819	4.19606	2.71597e-05	0.000487101
CFI	8.81115e-11	1.01913e-09	0.608716	0.383557	0.763208	0.322666	1.59367	0.497625	1.60228	0.498071	0.780739	0.62975	0.499003	0.354958	0.387324	0.382451	0.527475	0.355581	1.18889	0.365947	0.505318	0.489298	0.113485	0.364362	0.402659	0.453953	0.717005	0.184807	3.87976	0.000104561	0.0012814
CHAC1	1.00091e-10	1.14921e-09	-1.26425	0.406413	-0.814001	0.323984	-0.37545	0.4571	-0.403143	0.45748	-0.832692	0.631195	-1.00311	0.370767	-0.882688	0.396866	-0.30481	0.35161	-1.35036	0.373647	-0.811376	0.499007	-0.3202	0.366115	-0.288998	0.451783	-0.726108	0.185087	-3.92307	8.74275e-05	0.00112273
CHAD	1.10925e-07	5.8768e-07	-0.945253	0.393454	-0.200142	0.313597	-0.527197	0.45951	-0.425363	0.457804	-0.200359	0.619844	-0.370775	0.352569	-0.954767	0.399835	-0.651467	0.358682	-1.22413	0.367557	-0.935749	0.504164	-0.404842	0.367311	-0.710763	0.463303	-0.629582	0.184382	-3.41456	0.000638861	0.00453096
CHD2	4.47914e-08	2.60131e-07	-1.3518	0.410536	-1.25459	0.338617	-0.346506	0.456731	-0.37009	0.457029	-0.154653	0.619559	-0.510226	0.355199	-0.581863	0.386828	-0.557958	0.356285	-0.407586	0.341457	-1.16888	0.51562	-0.184261	0.364775	-0.619923	0.46003	-0.634499	0.184519	-3.43867	0.000584585	0.0042399
CHD5	1.26941e-09	1.08786e-08	-0.785938	0.276092	-1.16551	0.335213	-0.923353	0.332031	-0.848016	0.467189	-0.33684	0.621128	-0.525403	0.355534	-0.512518	0.385072	-0.611321	0.35761	-1.08292	0.361349	-0.257997	0.484684	-0.153073	0.364569	-0.274251	0.451553	-0.654835	0.178567	-3.66716	0.000245258	0.00232975
CHGA	8.0181e-09	5.56557e-08	-0.380917	0.37921	-1.14311	0.334392	-0.458936	0.458327	-0.328623	0.456518	-0.862498	0.632064	-1.11161	0.375426	-1.07739	0.405361	-0.611066	0.357603	-1.34366	0.373311	-0.848581	0.500478	0.140247	0.364495	0.684548	0.462315	-0.627851	0.1854	-3.38646	0.000707999	0.00487151
CHPT1	3.37208e-11	4.28352e-10	-0.442689	0.380196	-0.729764	0.321842	-0.592761	0.460797	-0.644398	0.461914	-0.510079	0.62369	-1.05883	0.373107	-0.797487	0.393633	-0.470693	0.354371	-1.15597	0.364479	-0.788675	0.49814	-0.83117	0.377419	-0.808427	0.467289	-0.745423	0.184872	-4.03211	5.52785e-05	0.000811032
CHRNA1	1.37378e-08	8.95127e-08	-0.551475	0.271124	-1.27953	0.339608	-0.591225	0.326218	-1.27408	0.482544	-0.650042	0.626514	-0.448638	0.353938	-1.17358	0.410103	-0.571532	0.356611	-1.0094	0.358381	-0.513605	0.489504	0.222575	0.36508	0.437323	0.454754	-0.619055	0.179011	-3.45819	0.000543809	0.00401743
CHRNB2	6.01128e-09	4.33697e-08	-1.19066	0.403131	-0.850526	0.324981	-0.0786895	0.454716	-0.0677754	0.454688	-0.95593	0.634979	-0.596057	0.357219	-0.7884	0.393306	-0.761965	0.361966	-1.01137	0.358458	-0.98926	0.506591	-0.153275	0.36457	-0.373586	0.453331	-0.65405	0.18459	-3.54325	0.000395227	0.00322107
CHST15	1.38556e-13	3.02674e-12	2.04112	0.450482	1.34192	0.34216	0.310086	0.456309	0.301051	0.456211	0.734643	0.628543	1.47329	0.39384	0.758761	0.392263	0.542148	0.355915	1.25605	0.369049	0.250073	0.484585	0.291498	0.365773	0.0376261	0.449506	0.798686	0.186511	4.28224	1.8502e-05	0.000376306
CIDEB	1.23477e-09	1.06163e-08	-1.40709	0.413259	-1.26431	0.339001	-0.443537	0.458083	-0.456082	0.458281	-0.547336	0.624376	-1.04416	0.37248	-0.389488	0.38249	-0.434367	0.353668	-0.805241	0.351129	0.222185	0.484261	-0.593134	0.370947	-0.153657	0.450123	-0.641749	0.184763	-3.47336	0.000513987	0.00385641
CIDEC	1.60993e-09	1.34015e-08	-0.88066	0.391244	-1.42376	0.345661	0.0454046	0.454643	-0.193421	0.455269	-0.211734	0.619926	-0.981182	0.369877	-0.781714	0.393067	-0.541318	0.355896	-1.15552	0.364459	-0.932685	0.504029	-0.154721	0.364579	-0.475776	0.455718	-0.674702	0.18512	-3.64468	0.000267725	0.0024719
CISH	3.73643e-09	2.84715e-08	-1.08295	0.398639	-1.92042	0.370339	-1.77631	0.507502	-1.78251	0.507853	-1.98545	0.684857	-0.376714	0.352665	-0.375464	0.38224	-0.402635	0.353098	0.0437487	0.338101	1.1906	0.516802	0.119558	0.36439	0.0965553	0.449726	-0.655422	0.27628	-2.37231	0.017677	0.0483518
CKAP2	1.87849e-10	2.00202e-09	1.22387	0.404591	1.29277	0.340141	1.14272	0.477209	1.12468	0.476517	0.884127	0.632714	0.337151	0.352058	0.525429	0.385383	0.0560491	0.349671	0.641599	0.346415	-0.446568	0.487936	0.664478	0.372671	1.06069	0.479736	0.698643	0.185105	3.77431	0.000160454	0.00173361
CKAP4	1.07652e-10	1.22833e-09	1.37372	0.291142	1.29968	0.340421	0.537257	0.325086	0.669384	0.462486	0.351333	0.621302	1.06582	0.373408	0.746569	0.391845	0.572498	0.356635	1.35225	0.373742	-0.126923	0.483443	-0.150747	0.364555	-0.103738	0.449766	0.687169	0.179707	3.82382	0.000131399	0.00150968
CKM	4.57835e-10	4.39138e-09	-1.37707	0.411769	-0.870234	0.325535	0.000250622	0.454606	0.0282151	0.45462	-0.89035	0.632903	-1.25095	0.382011	-0.77593	0.392863	-0.60458	0.357436	-1.19846	0.36638	-0.646616	0.493243	-0.105156	0.364326	-0.768316	0.465594	-0.715835	0.185408	-3.86087	0.000112984	0.00135913
CLCA3P	6.01302e-08	3.39174e-07	-0.536544	0.381969	-1.213	0.337001	-1.05203	0.473833	-1.12835	0.476657	-0.354419	0.621341	-0.547105	0.35603	-0.403256	0.382745	-0.644318	0.358486	-0.895369	0.354147	-0.556538	0.49062	-0.492383	0.368835	-0.0513325	0.44954	-0.668483	0.184391	-3.62536	0.000288555	0.00260563
CLCN3	2.22045e-16	9.10383e-15	0.388327	0.190532	1.15477	0.334817	1.06981	0.237583	1.44886	0.490433	1.10124	0.640076	0.796786	0.3631	0.856742	0.39585	0.932383	0.367959	1.20665	0.366753	0.414744	0.487267	0.364375	0.366705	0.861895	0.469672	0.847047	0.172315	4.91568	8.84731e-07	4.32319e-05
CLCN6	1.24345e-14	3.42432e-13	-0.687202	0.385502	-1.52206	0.350089	-0.511887	0.459231	-0.577111	0.460476	-1.45935	0.655463	-1.19679	0.379373	-0.961561	0.400126	-0.480817	0.354577	-1.47078	0.379908	-0.455463	0.488132	-0.389049	0.367067	-0.641942	0.460785	-0.862766	0.186158	-4.63459	3.57645e-06	0.000114885
CLDN14	1.57693e-09	1.31867e-08	-0.850709	0.390268	-1.46554	0.347513	-2.67065	0.567191	-2.82616	0.579217	-0.851265	0.631733	-0.0911051	0.349783	-0.544536	0.385856	-0.158337	0.350146	-0.722911	0.348632	0.7989	0.498527	0.667107	0.372738	-0.421122	0.454372	-0.718772	0.300637	-2.39084	0.0168101	0.0465722
CLDN15	5.09193e-12	7.78165e-11	-1.12441	0.400324	-1.72473	0.359948	-0.107706	0.454812	-0.457797	0.458309	-1.02163	0.637199	-1.06081	0.373192	-0.929285	0.398761	-0.479241	0.354545	-1.55887	0.384756	-1.22414	0.518664	-0.0179333	0.364116	0.530966	0.45724	-0.774779	0.194516	-3.98312	6.80162e-05	0.00092934
CLDN3	1.79514e-11	2.41286e-10	0.762039	0.27479	0.790184	0.323356	-0.338295	0.323897	-0.230034	0.455544	0.207516	0.619895	1.1888	0.378992	0.615571	0.387758	0.490119	0.35477	2.01451	0.413099	1.10633	0.512323	0.973956	0.382266	0.852003	0.469221	0.698853	0.181783	3.84444	0.000120827	0.00142764
CLEC2B	1.93401e-13	4.09458e-12	2.29609	0.468184	1.58458	0.353027	0.572919	0.460392	0.437472	0.457989	0.444623	0.6226	1.34152	0.38664	0.328298	0.381463	0.23276	0.350775	0.948327	0.356057	-0.267933	0.484812	0.772902	0.375646	0.512838	0.456722	0.785449	0.194933	4.02933	5.59372e-05	0.000817149
CLEC4M	7.56599e-11	8.91052e-10	-1.0148	0.281032	-2.15916	0.384073	-0.900014	0.333896	-0.772172	0.465063	0.321698	0.620953	-0.432426	0.353632	-0.692914	0.390081	-0.255754	0.351017	-0.924384	0.355181	-0.150566	0.483604	-0.664292	0.372666	-0.0505637	0.449538	-0.698155	0.179753	-3.88396	0.000102767	0.00126939
CLIC1	2.88658e-15	9.16698e-14	0.978742	0.394657	0.892973	0.32619	0.388288	0.457273	0.491791	0.458876	1.12274	0.640887	1.26848	0.382886	1.00116	0.401856	0.713357	0.360462	1.80485	0.39941	0.166484	0.483729	0.706513	0.215828	0.934506	0.2732	0.874961	0.176049	4.96998	6.69591e-07	3.50988e-05
CLIC2	2.12552e-09	1.72109e-08	1.93165	0.443326	1.06436	0.331615	0.227364	0.455522	0.171064	0.455125	0.400116	0.621943	0.905403	0.366937	0.425149	0.383168	0.177618	0.350286	0.910344	0.354677	0.0525176	0.483114	0.824516	0.37721	0.330702	0.452498	0.642248	0.185021	3.47122	0.000518096	0.00387463
CLPTM1	3.63864e-12	5.83671e-11	-1.57959	0.305997	-1.6426	0.355837	-0.433342	0.323948	-0.508747	0.459175	-0.570717	0.624831	-0.90832	0.367046	-0.0690185	0.379045	-0.465767	0.354273	-0.668682	0.347125	0.126111	0.483438	-0.797351	0.376375	-1.08137	0.480889	-0.750992	0.180145	-4.16882	3.06184e-05	0.000530548
CLU	0	0	1.55105	0.245431	1.39944	0.344603	1.32446	0.280228	1.47547	0.491711	0.970418	0.635457	1.45129	0.3926	0.879493	0.39674	0.960592	0.369057	1.93866	0.408027	0.859527	0.500923	0.704801	0.373727	1.02209	0.477637	1.24074	0.179184	6.9244	4.37836e-12	1.18797e-08
CMPK1	3.5083e-14	8.8619e-13	0.481575	0.38089	0.858126	0.325193	1.33165	0.485044	1.35668	0.486162	1.00159	0.636507	0.963037	0.369154	0.933722	0.398946	0.7963	0.363084	1.37938	0.375116	0.930008	0.503911	0.363851	0.366697	0.000762456	0.449467	0.851867	0.185817	4.58444	4.55195e-06	0.000137461
CMTM6	6.66134e-16	2.52396e-14	1.17705	0.402543	2.01785	0.37581	0.94261	0.470104	0.905876	0.468937	0.672476	0.627028	0.748938	0.361553	0.544453	0.385854	0.635249	0.358241	1.41196	0.376796	-0.0968046	0.483277	0.71753	0.374073	0.560579	0.458123	0.878843	0.186573	4.71045	2.47168e-06	8.63739e-05
CNGB1	1.45567e-08	9.43654e-08	-0.9653	0.228786	-1.47631	0.347998	-0.548968	0.267591	-0.626573	0.461518	-0.545228	0.624336	-0.55422	0.356197	-0.62334	0.38798	-0.774788	0.362378	-1.27198	0.369807	-0.502437	0.489228	-0.19112	0.364825	0.234161	0.450989	-0.69065	0.17514	-3.94342	8.03279e-05	0.00104824
CNGB3	4.15261e-09	3.12099e-08	-1.51754	0.418967	-1.31455	0.341028	-0.979405	0.471315	-0.93206	0.469764	-0.160691	0.619592	-0.476258	0.354484	-0.646482	0.388655	-0.356091	0.35234	-0.953948	0.356265	-0.529764	0.489914	0.0260493	0.364123	0.12925	0.449931	-0.657345	0.184955	-3.55408	0.000379297	0.00312577
CNNM2	8.88178e-16	3.2531e-14	-1.21566	0.286512	-1.3591	0.342881	-1.36583	0.344079	-1.47735	0.491802	-0.388582	0.621784	-0.950002	0.368641	-0.470917	0.384122	-0.286023	0.351371	-1.55367	0.384463	0.640724	0.49306	-0.914034	0.380146	-0.902079	0.471555	-0.901112	0.18108	-4.97631	6.4807e-07	3.41258e-05
CNOT6	3.94203e-10	3.82642e-09	0.710486	0.386122	1.02185	0.330189	1.98573	0.519871	1.99508	0.520448	0.663569	0.626822	0.484116	0.354645	0.28203	0.380802	0.0364293	0.349632	0.637823	0.346318	-0.190222	0.483937	0.270984	0.365547	1.34748	0.497406	0.716533	0.190308	3.76512	0.00016647	0.00178123
CNOT8	5.973e-14	1.41447e-12	1.231	0.23529	1.25075	0.338466	0.85728	0.269932	1.2503	0.48154	1.55361	0.660155	0.970747	0.369459	1.03228	0.40326	0.45668	0.354093	0.990234	0.357638	0.400537	0.486984	0.130511	0.364444	0.0767102	0.44963	0.855275	0.175875	4.86296	1.15643e-06	5.16897e-05
COG5	7.4891e-09	5.25145e-08	1.09641	0.28499	0.784608	0.323212	0.393717	0.323436	0.505193	0.459111	1.22931	0.645124	0.670502	0.359213	1.07136	0.405076	0.776075	0.362419	0.653843	0.346732	-0.304586	0.485327	0.55543	0.370112	-0.136997	0.449988	0.626295	0.178733	3.50408	0.000458183	0.00358222
COL11A2	4.81468e-11	5.91764e-10	-1.54443	0.297868	-1.32248	0.341354	-0.184792	0.321898	-0.350242	0.456777	-0.0292482	0.619154	-0.793852	0.363002	-0.965318	0.400287	-0.823317	0.363995	-1.08976	0.361635	-0.839232	0.500103	-0.467181	0.164796	0.631356	0.206058	-0.613565	0.192007	-3.19553	0.00139573	0.00794452
COL15A1	4.66294e-15	1.40374e-13	2.02823	0.449625	1.27585	0.339461	0.458017	0.458312	0.445189	0.458108	0.879797	0.632582	1.40382	0.389976	1.02254	0.402816	0.479928	0.354559	0.854809	0.352752	0.201766	0.484048	0.670274	0.372819	0.373943	0.453339	0.854522	0.186431	4.58359	4.57068e-06	0.000137622
COL1A2	4.26326e-14	1.04331e-12	1.85114	0.309962	1.37839	0.343699	0.84533	0.330297	0.863899	0.467658	0.558933	0.6246	1.21671	0.380332	0.557499	0.386186	0.348063	0.352218	1.03069	0.359221	-0.781575	0.497873	0.732225	0.37448	0.621314	0.460077	0.833778	0.181236	4.60052	4.21444e-06	0.000130839
COL3A1	2.26485e-14	5.92529e-13	3.0218	0.303947	1.61438	0.354461	0.947045	0.271601	0.938671	0.469977	0.627448	0.626013	0.80499	0.363374	0.454356	0.383766	0.185037	0.350344	1.03238	0.359289	-0.27598	0.484919	0.696156	0.373496	-0.0833737	0.44966	0.87104	0.262401	3.3195	0.000901775	0.0057967
COL4A1	0	0	2.5467	0.347656	1.45173	0.346897	1.14376	0.337587	1.15983	0.477874	0.87506	0.632439	1.35276	0.387232	0.802961	0.393831	0.568745	0.356544	1.75776	0.396483	0.679122	0.494282	0.415341	0.367478	0.0509486	0.449539	1.09825	0.198108	5.5437	2.96148e-08	4.37843e-06
COL4A2	0	0	1.54169	0.297303	1.36991	0.343338	1.5039	0.348679	1.62873	0.499453	0.377964	0.621642	0.967758	0.369341	0.66038	0.389072	0.331845	0.351981	1.51981	0.382579	0.397168	0.486918	0.386676	0.367031	0.378577	0.453435	0.961389	0.181157	5.30694	1.11479e-07	1.02845e-05
COL6A3	1.33227e-15	4.67698e-14	1.71676	0.430127	1.55459	0.351606	1.12625	0.476577	1.04807	0.473692	0.501768	0.623544	1.18148	0.378645	0.762483	0.392392	0.426902	0.35353	1.28724	0.370539	-0.431413	0.487611	0.51456	0.369267	0.193113	0.450503	0.853472	0.186736	4.57046	4.86645e-06	0.000144639
COPB1	0	0	0.518692	0.270815	1.5832	0.352961	0.702895	0.328399	1.03	0.473052	1.25858	0.64635	1.30557	0.38477	1.01728	0.402579	1.317	0.38536	1.59941	0.38706	0.825555	0.49956	0.154372	0.364577	0.269995	0.451489	0.946035	0.181211	5.22062	1.78329e-07	1.35e-05
COPB2	7.5473e-13	1.42491e-11	0.719701	0.386373	1.2839	0.339783	0.68479	0.46285	0.689067	0.462952	1.7829	0.672634	1.07373	0.373752	0.893264	0.397289	0.662969	0.359001	1.29692	0.371008	0.165757	0.483723	0.436818	0.367834	0.637231	0.460621	0.850466	0.185795	4.57744	4.70693e-06	0.000140988
CORO1A	5.02562e-08	2.88363e-07	1.85744	0.438638	0.261572	0.314077	1.33005	0.484974	0.150877	0.45501	-0.373258	0.62158	0.460963	0.354178	0.214926	0.380019	-0.123153	0.349931	0.844377	0.352403	0.184457	0.483884	0.927336	0.380606	1.72166	0.525474	0.605924	0.195434	3.1004	0.0019326	0.00996675
CORO1C	2.75282e-09	2.16676e-08	0.495295	0.381149	0.553877	0.318088	0.250716	0.45572	0.253606	0.455746	1.09568	0.639868	0.713276	0.360459	1.19701	0.41131	0.775693	0.362407	1.55791	0.384702	0.289836	0.485112	0.307805	0.365963	0.490844	0.456118	0.664637	0.184839	3.59576	0.000323442	0.00281356
COX6A2	7.51879e-10	6.83911e-09	-0.796522	0.388583	-0.987875	0.329087	-0.508058	0.459162	-0.552269	0.459985	-0.767033	0.629383	-1.29849	0.384407	-0.892481	0.397257	-0.636065	0.358263	-1.24478	0.368519	-0.409478	0.487161	-0.0859765	0.364255	0.526046	0.457098	-0.661164	0.185178	-3.57042	0.000356414	0.00298577
CPA3	2.63569e-09	2.08954e-08	2.19203	0.460791	0.442124	0.316222	0.177831	0.455167	0.126486	0.45489	0.371812	0.621561	1.34212	0.386671	0.598756	0.387288	0.312268	0.35171	0.494444	0.343047	0.252505	0.484615	0.904849	0.379832	0.515832	0.456807	0.645	0.185221	3.48232	0.000497087	0.00377698
CPD	7.92699e-14	1.82221e-12	0.558348	0.193372	0.625477	0.319497	0.949907	0.235923	1.14508	0.4773	1.00427	0.636599	0.811865	0.363605	1.03603	0.403431	0.628794	0.358068	1.21257	0.367024	0.341711	0.485915	0.664896	0.372681	0.791215	0.466552	0.794754	0.171911	4.62304	3.78152e-06	0.000120134
CPNE6	2.44952e-10	2.51545e-09	-0.863811	0.28049	-0.551998	0.318054	-1.24514	0.340448	-1.34966	0.485847	-0.614172	0.625726	-1.2806	0.383497	-0.751498	0.392013	-0.592369	0.357126	-1.39065	0.375694	-0.0557366	0.483122	-0.117592	0.364381	0.945108	0.473657	-0.68851	0.185147	-3.71871	0.000200239	0.00202417
CPVL	1.871e-10	1.99598e-09	0.536264	0.381963	1.92027	0.370331	1.35724	0.486187	1.11067	0.475987	0.753229	0.629021	0.673427	0.359296	0.272823	0.380682	0.153775	0.350115	0.524197	0.34366	-0.117828	0.483388	0.509113	0.369159	0.49183	0.456144	0.673728	0.185021	3.64136	0.000271198	0.00249001
CRABP1	9.52033e-09	6.47335e-08	-0.587011	0.383059	-1.22786	0.337573	-0.530314	0.459568	-0.802313	0.465885	-1.18995	0.643518	-1.02768	0.371785	-0.324595	0.381407	0.0511271	0.34966	-0.709207	0.348241	-0.12498	0.483431	-0.618351	0.371535	-0.406234	0.454033	-0.618506	0.184256	-3.35678	0.000788558	0.00526558
CRAT	7.49693e-10	6.82487e-09	-1.24301	0.287168	-1.32492	0.341455	0.0969087	0.321978	0.303335	0.456235	-1.39532	0.652424	-0.979176	0.369796	-0.633278	0.388267	-0.56558	0.356467	-1.14893	0.36417	0.425069	0.487479	-0.765115	0.375418	-0.560899	0.458133	-0.671369	0.179692	-3.73622	0.000186804	0.0019189
CREB3L2	9.12251e-09	6.24148e-08	0.978488	0.394647	0.807221	0.323803	0.243917	0.45566	0.260248	0.455806	0.37337	0.621582	0.931461	0.367924	0.430807	0.38328	0.74049	0.36129	0.391652	0.341198	1.07642	0.510804	0.689846	0.373328	0.572449	0.45849	0.635927	0.184232	3.45178	0.000556907	0.004088
CRELD2	3.71969e-12	5.94934e-11	1.5135	0.418752	0.796804	0.323529	1.04737	0.473667	1.1421	0.477185	0.690474	0.627453	0.958743	0.368984	0.440691	0.383481	0.471446	0.354387	1.48716	0.380792	-0.137806	0.483514	0.327433	0.366207	0.388412	0.453643	0.7653	0.18554	4.12471	3.71204e-05	0.000604621
CRLF3	1.52789e-11	2.08293e-10	2.07366	0.452662	1.19612	0.336358	-0.41791	0.457694	-0.44116	0.458046	0.381799	0.621693	1.36803	0.388044	0.727104	0.391191	0.31722	0.351777	1.77561	0.397586	0.585282	0.491416	0.582834	0.370714	0.315625	0.452229	0.728859	0.22236	3.27784	0.00104604	0.00645078
CRMP1	1.78665e-09	1.47385e-08	-2.17591	0.459666	-1.62789	0.355118	-0.545968	0.459863	-0.505265	0.459113	-0.510106	0.623691	-0.767055	0.362128	-0.352571	0.38185	-0.0738898	0.349721	-0.660164	0.346899	-0.0831899	0.483216	-0.252769	0.259916	-0.323337	0.323505	-0.634644	0.17938	-3.53799	0.00040319	0.00327028
CRTC1	4.1252e-09	3.10251e-08	-1.21406	0.285782	-0.934321	0.327419	-0.425547	0.324007	-0.3005	0.456205	-1.84097	0.676026	-0.919908	0.367483	-0.823783	0.394598	-0.436125	0.353701	-0.640661	0.34639	-0.289257	0.485104	-0.242592	0.365262	-0.0291106	0.44949	-0.664307	0.17873	-3.71683	0.000201742	0.00203542
CRY2	2.44249e-15	7.96382e-14	-0.451116	0.380341	-0.694549	0.321012	-0.719259	0.463693	-0.68592	0.462877	-1.1823	0.643211	-1.44788	0.392409	-1.03861	0.40355	-0.940152	0.368259	-2.1621	0.423334	-0.559858	0.49071	-0.414961	0.259869	-0.346135	0.320561	-0.844963	0.180405	-4.68369	2.81757e-06	9.39081e-05
CRYBB3	9.13047e-13	1.67769e-11	-2.63628	0.493834	-1.28622	0.339877	0.107599	0.454811	-0.0980865	0.454777	-0.73512	0.628555	-0.978746	0.369779	-0.931483	0.398853	-0.438018	0.353736	-1.46329	0.379506	-0.811891	0.499027	-0.0816919	0.36424	-0.251976	0.451229	-0.796416	0.21278	-3.74291	0.000181905	0.00188475
CRYL1	6.7369e-11	8.05496e-10	-0.391974	0.379376	-0.724205	0.321708	-0.591689	0.460775	-0.585154	0.46064	-0.948591	0.63474	-1.02151	0.371527	-0.794851	0.393537	-0.439693	0.353768	-1.36742	0.374507	0.333113	0.485773	-1.06272	0.385629	-0.980892	0.475472	-0.724974	0.185232	-3.91388	9.08249e-05	0.00115734
CRYM	2.5476e-09	2.02848e-08	-0.901659	0.391947	-0.508675	0.317284	-0.687582	0.462917	-0.820875	0.466406	-0.988848	0.636074	-0.84936	0.364901	-0.749534	0.391946	-0.232335	0.350771	-0.976713	0.357121	-0.127004	0.483443	-0.691891	0.373383	-0.21611	0.450764	-0.642172	0.184154	-3.48715	0.000488194	0.00374771
CSF1R	6.66134e-16	2.52396e-14	1.01362	0.39595	1.12245	0.333646	1.04308	0.473514	1.01613	0.472568	0.391308	0.621822	0.953637	0.368784	0.624654	0.388017	0.485987	0.354684	1.53454	0.383395	0.588707	0.491513	0.912251	0.380085	0.793091	0.466632	0.892277	0.186068	4.79544	1.6232e-06	6.43257e-05
CSGALNACT1	5.10125e-12	7.78508e-11	1.29586	0.407874	1.06085	0.331495	0.742354	0.464279	0.765042	0.464873	0.570573	0.624828	1.19401	0.37924	0.546817	0.385913	0.222116	0.35067	1.18757	0.365888	0.320282	0.485567	0.540816	0.369803	0.270699	0.4515	0.744082	0.185169	4.0184	5.85958e-05	0.000838371
CSHL1	7.19997e-08	3.98355e-07	-1.21799	0.182215	-1.05558	0.331316	-0.474992	0.205929	-0.272174	0.455918	-0.231449	0.620079	-0.406924	0.353173	-0.629151	0.388147	-0.152691	0.350108	-1.00351	0.358151	-0.31685	0.485514	-0.0959245	0.36429	-0.542859	0.457589	-0.603743	0.168515	-3.58273	0.000340022	0.00290531
CSN3	3.25878e-09	2.52521e-08	-1.16564	0.402055	-0.905639	0.326561	-0.506614	0.459136	-0.48611	0.458779	-1.0181	0.637076	-0.791328	0.362919	-0.614456	0.387726	-0.550569	0.356111	-0.855166	0.352764	-0.607768	0.492065	-0.328482	0.36622	-0.479116	0.455806	-0.691993	0.184393	-3.75281	0.000174861	0.00183152
CSNK1G3	2.59331e-09	2.06338e-08	0.218726	0.37732	1.1808	0.335782	0.0611147	0.454672	0.0519397	0.454654	1.29734	0.648014	0.932927	0.36798	1.22789	0.412933	0.363756	0.352459	1.18813	0.365913	0.258198	0.484686	0.557297	0.370152	0.73867	0.464393	0.676891	0.185065	3.65759	0.000254603	0.00238705
CSPP1	8.11023e-09	5.61887e-08	-0.304114	0.269199	-0.286926	0.314313	-0.275466	0.323072	-0.399794	0.457433	-0.547399	0.624378	-1.00469	0.370832	-0.667842	0.3893	-0.552511	0.356157	-1.57222	0.385509	-0.725722	0.495856	-0.503282	0.369045	-0.690025	0.462519	-0.606977	0.178643	-3.39771	0.000679534	0.00473259
CST1	2.74436e-10	2.76652e-09	-1.06393	0.397886	-0.355408	0.315056	-0.704145	0.463318	-0.34136	0.456669	-0.725758	0.628318	-1.05597	0.372984	-0.723453	0.39107	-0.534149	0.355732	-1.14627	0.364053	-1.14407	0.514293	-0.651476	0.372342	-0.929762	0.472897	-0.771259	0.18516	-4.16536	3.10865e-05	0.000532675
CSTA	2.18137e-12	3.6932e-11	2.09603	0.454175	0.790681	0.323369	0.633439	0.461669	0.60152	0.46098	0.218491	0.619977	1.04337	0.372446	0.451139	0.383698	0.274168	0.351228	1.41181	0.376788	0.093995	0.483264	0.480043	0.368602	0.951049	0.473954	0.763912	0.185929	4.10861	3.98045e-05	0.000635769
CSTB	0	0	1.22431	0.404611	1.10497	0.333025	1.03891	0.473366	1.05574	0.473966	0.564256	0.624704	1.12157	0.375874	0.758573	0.392257	0.538453	0.35583	1.52029	0.382605	0.52471	0.489784	0.927458	0.38061	0.730207	0.464058	0.944364	0.186484	5.06405	4.10444e-07	2.45705e-05
CSTF3	0	0	2.11391	0.455392	1.27533	0.33944	1.3494	0.485835	1.32416	0.484714	0.364058	0.621462	1.09838	0.374835	1.12307	0.407569	0.774317	0.362362	0.695586	0.347859	0.416617	0.487305	0.833204	0.377483	0.776435	0.465931	1.02	0.187397	5.44298	5.23951e-08	5.92372e-06
CTAG2	3.63265e-11	4.567e-10	-1.41817	0.294221	-1.53458	0.350669	-0.303344	0.322811	-0.251709	0.455729	-0.95622	0.634989	-1.10236	0.375012	-0.839373	0.395185	-0.75816	0.361844	-1.06278	0.360518	-0.448126	0.48797	0.167381	0.364659	-0.0629672	0.449577	-0.741882	0.17999	-4.1218	3.75917e-05	0.000610574
CTCF	2.81797e-12	4.62147e-11	0.980638	0.394726	1.39519	0.344419	1.73874	0.505399	1.79573	0.508603	1.18327	0.64325	0.809385	0.363522	0.628958	0.388141	0.526842	0.355567	0.455733	0.342302	0.199515	0.484026	0.175254	0.364712	-0.130879	0.449943	0.778829	0.185607	4.19612	2.71522e-05	0.000487101
CTH	5.55112e-15	1.65749e-13	-0.934894	0.278532	-0.927717	0.32722	-0.805551	0.329509	-1.04907	0.473727	-0.797486	0.630206	-1.13901	0.376668	-0.75624	0.392176	-0.315632	0.351755	-1.22933	0.367798	-0.715577	0.495505	-0.643564	0.372146	-1.01028	0.477008	-0.859523	0.179759	-4.78153	1.73968e-06	6.75489e-05
CTNNA1	6.0046e-10	5.55843e-09	0.560649	0.176728	0.77476	0.322959	1.08233	0.220996	2.41764	0.548581	1.05173	0.638263	0.518645	0.355384	0.653846	0.388875	0.703695	0.360174	0.813269	0.351386	0.625792	0.492603	-0.686985	0.373253	-0.803822	0.46709	0.625563	0.210805	2.96749	0.00300245	0.013504
CTNNA3	1.33227e-15	4.67698e-14	-1.15248	0.401496	-0.876475	0.325713	-0.612351	0.46121	-1.27096	0.482411	-0.538802	0.624215	-1.0742	0.373772	-0.994197	0.401547	-0.832378	0.364308	-1.27294	0.369852	-0.781211	0.497859	-0.65311	0.372383	-0.826588	0.468083	-0.920389	0.186181	-4.94352	7.67262e-07	3.88073e-05
CTNNBIP1	9.78972e-09	6.64069e-08	0.002076	0.376386	-1.79738	0.36371	-0.63944	0.461803	-0.623294	0.461446	-1.4282	0.653969	-1.03355	0.372031	-0.609932	0.387599	-0.291637	0.351441	-0.719834	0.348543	-0.994856	0.506852	0.159649	0.364609	-0.0208871	0.449479	-0.639717	0.185087	-3.45629	0.000547656	0.00404029
CTNND1	1.33954e-08	8.75601e-08	0.622155	0.224425	0.566727	0.318329	0.643776	0.268464	0.755328	0.464617	1.23472	0.645349	1.14712	0.377041	1.15843	0.409333	0.679625	0.359473	0.743881	0.349244	2.15522	0.586454	-0.294345	0.365805	-0.989514	0.475919	0.661831	0.198874	3.32789	0.000875065	0.00567562
CTRC	3.29955e-08	1.9747e-07	-1.73541	0.431226	-0.983708	0.328955	-0.935885	0.469887	-0.607843	0.461114	-0.277189	0.620487	-0.602599	0.357385	-0.446704	0.383605	-0.572237	0.356628	-0.705519	0.348136	-0.464395	0.488332	0.175018	0.36471	-0.113874	0.449827	-0.612278	0.184548	-3.31771	0.000907592	0.0058209
CTSD	4.66294e-15	1.40374e-13	0.896687	0.391779	0.445094	0.316266	1.08442	0.475009	1.13265	0.476821	0.624468	0.625948	0.973852	0.369583	0.755072	0.392136	0.676062	0.359371	1.38903	0.37561	1.14395	0.514287	0.706542	0.373774	1.10458	0.482206	0.895823	0.185988	4.81657	1.46047e-06	6.10224e-05
CTSL2	8.47034e-12	1.21982e-10	-0.232667	0.377442	-0.730974	0.321871	-0.38519	0.457231	-0.442911	0.458073	-0.629869	0.626066	-1.20753	0.379888	-0.624472	0.388012	-0.406367	0.353163	-1.90427	0.405771	-0.769304	0.497418	-0.956755	0.381645	-0.531851	0.457266	-0.741947	0.185546	-3.99873	6.36838e-05	0.000888031
CTSO	3.24185e-14	8.26484e-13	0.605754	0.383488	1.85394	0.366717	1.2711	0.482417	1.33349	0.485126	0.938097	0.634401	0.513371	0.355268	0.470488	0.384113	0.421553	0.353433	0.609193	0.345601	0.431147	0.487606	0.810168	0.376766	0.974616	0.47515	0.834897	0.185709	4.49573	6.93324e-06	0.000183803
CTSS	0	0	2.63157	0.348967	1.38161	0.343837	0.702421	0.330157	0.827181	0.466586	0.573474	0.624886	1.29278	0.384115	0.56974	0.386505	0.250055	0.350955	1.63255	0.388976	0.511722	0.489457	1.12819	0.388277	1.7736	0.529775	1.12403	0.201542	5.57717	2.44464e-08	3.80967e-06
CTSZ	2.88658e-15	9.16698e-14	-0.149143	0.283754	0.673828	0.320542	0.662547	0.337521	1.68668	0.502546	0.779023	0.629703	1.32914	0.385991	1.08334	0.405644	0.528828	0.355611	1.30652	0.371475	0.461016	0.488256	0.416926	0.367504	0.64617	0.460932	0.740854	0.18053	4.10377	4.06463e-05	0.000647422
CUL2	7.77431e-11	9.11677e-10	0.72756	0.273802	1.38357	0.34392	0.901404	0.336984	1.83907	0.511095	1.35135	0.650409	0.469501	0.354347	0.520434	0.385261	0.537188	0.355801	1.1474	0.364103	-0.30773	0.485374	0.153403	0.364571	-0.779991	0.466079	0.660356	0.196803	3.35542	0.000792456	0.00527766
CUL4A	7.553e-11	8.91052e-10	0.452778	0.269515	1.55361	0.35156	0.875077	0.336015	0.743126	0.464299	1.34834	0.650274	1.00074	0.37067	1.14944	0.40888	0.949961	0.36864	1.12707	0.36322	0.579114	0.491242	-0.485372	0.368702	-0.319302	0.452293	0.738044	0.180215	4.09536	4.21517e-05	0.000660453
CUX2	4.22395e-12	6.6304e-11	-0.373047	0.379095	-1.37951	0.343747	-1.00825	0.472296	-1.64033	0.500065	-0.848683	0.631658	-0.776075	0.362419	-0.782304	0.393088	-0.790771	0.3629	-0.602171	0.34543	-0.861281	0.500994	-0.595216	0.370995	-0.290782	0.451812	-0.81691	0.185358	-4.4072	1.04714e-05	0.000251576
CX3CR1	0	0	2.93485	0.518009	1.16117	0.335053	1.01597	0.472562	0.942785	0.470109	0.678309	0.627165	1.59367	0.400879	0.500017	0.384778	0.433124	0.353645	0.96149	0.356547	0.0961776	0.483274	0.748181	0.37493	0.760593	0.465277	0.967193	0.19525	4.95361	7.28493e-07	3.70279e-05
CXADR	5.25047e-12	7.97955e-11	1.85501	0.438487	1.40075	0.344659	0.313488	0.456346	0.393777	0.457348	0.0913714	0.619286	1.10493	0.375127	0.615867	0.387766	0.40494	0.353138	0.951132	0.356161	0.0462932	0.483099	0.626241	0.371723	0.544456	0.457636	0.734771	0.185683	3.95714	7.58537e-05	0.00100184
CXCL12	1.01963e-12	1.86417e-11	0.863051	0.276267	1.79745	0.363713	0.860457	0.33063	1.00501	0.472184	0.120979	0.619396	0.863566	0.365406	0.663521	0.389168	0.465945	0.354276	0.23377	0.339182	0.416736	0.487307	0.681049	0.373098	0.887132	0.470845	0.760788	0.179434	4.23994	2.2358e-05	0.000426273
CXCL6	0	0	4.79488	0.692653	0.521839	0.317512	0.407112	0.457537	0.404088	0.457494	0.517104	0.623816	1.62119	0.402548	0.792817	0.393464	0.674093	0.359315	2.15798	0.423042	0.899009	0.50257	0.939022	0.381015	0.986675	0.475771	1.17166	0.304475	3.84813	0.000119021	0.00141208
CXCL9	4.7713e-09	3.53758e-08	1.45581	0.415733	0.604018	0.319058	0.165746	0.455093	0.141295	0.45496	0.927619	0.634066	0.609256	0.357556	0.202303	0.379895	0.204036	0.350504	1.36602	0.374436	0.589904	0.491547	0.900138	0.379672	0.405473	0.454016	0.629386	0.18463	3.40891	0.000652234	0.00459236
CXCR4	0	0	1.37038	0.238399	0.904355	0.326523	0.554908	0.265632	0.518548	0.459351	0.546793	0.624366	1.38153	0.388768	0.794815	0.393536	1.07485	0.373801	1.80087	0.39916	1.33414	0.525083	0.602517	0.371163	0.576637	0.458621	0.972393	0.177128	5.48979	4.02411e-08	5.09957e-06
CYB5A	1.47216e-13	3.19685e-12	-0.645125	0.192235	-1.27395	0.339385	-0.500977	0.229737	-0.456171	0.458283	-0.857374	0.631913	-1.17536	0.378357	-0.987461	0.40125	-0.771979	0.362287	-1.51654	0.382399	-0.223388	0.484274	-0.516779	0.369311	-0.570642	0.458433	-0.783032	0.172183	-4.54769	5.42387e-06	0.000156146
CYB5R4	1.09185e-09	9.52921e-09	1.32176	0.409095	0.412023	0.315789	1.14065	0.477129	0.830864	0.466692	1.26153	0.646475	0.408266	0.353196	0.576775	0.386691	0.24754	0.350928	1.52113	0.382651	0.321265	0.485583	0.339737	0.366367	0.102549	0.449759	0.676124	0.184777	3.65915	0.000253058	0.00238153
CYBB	0	0	0.334704	0.227284	1.02554	0.330311	0.170008	0.268259	0.715653	0.463603	0.383871	0.621721	1.39741	0.389627	0.643378	0.388563	0.675246	0.359348	1.59654	0.386895	0.838977	0.500092	0.852964	0.378113	1.16905	0.485991	0.776817	0.176418	4.40327	1.06634e-05	0.000255124
CYC1	1.24345e-09	1.06826e-08	-0.689	0.385549	-0.765505	0.322724	-0.833741	0.466774	-0.775803	0.46516	-0.829327	0.631098	-1.47514	0.393945	-0.781548	0.393061	-0.577605	0.356759	-0.594174	0.345238	-0.322527	0.485603	-0.266063	0.365496	-0.226977	0.450897	-0.677547	0.18454	-3.67155	0.000241086	0.00230139
CYFIP1	0	0	1.13368	0.400708	1.23013	0.337661	1.61724	0.49885	1.64756	0.500448	0.632199	0.626117	1.33072	0.386074	0.968046	0.400405	0.889351	0.366342	2.08971	0.418254	0.590539	0.491565	0.215386	0.365018	0.395786	0.453802	1.06109	0.188168	5.63903	1.71009e-08	2.99701e-06
CYFIP2	5.00731e-10	4.73904e-09	-1.28651	0.288434	-0.565685	0.318309	-0.462695	0.324531	-0.474002	0.458574	-1.07887	0.639247	-0.940327	0.368265	-0.822486	0.39455	0.000299535	0.349603	-1.21334	0.36706	0.348985	0.486038	-0.631553	0.371852	-1.15994	0.485445	-0.698188	0.179385	-3.89213	9.93689e-05	0.00124553
CYP1A2	1.90428e-09	1.56035e-08	-0.951317	0.279832	-1.30048	0.340454	-0.894	0.332567	-1.07641	0.474715	0.986482	0.635994	-0.0343603	0.349629	-1.15251	0.409034	-0.609384	0.357559	-0.870054	0.35327	-0.993162	0.506772	-0.123573	0.364409	-0.220237	0.450813	-0.659737	0.179418	-3.67709	0.000235913	0.00226335
CYP27B1	7.24754e-13	1.37067e-11	-1.27979	0.407128	-1.68315	0.357848	-2.00762	0.521225	-2.01508	0.521689	-1.48623	0.656775	-0.559046	0.356311	-0.719286	0.390933	0.148391	0.35008	-0.230519	0.339152	0.202001	0.48405	-0.25031	0.365337	-0.27895	0.451625	-0.797235	0.227723	-3.5009	0.000463684	0.00361787
CYP2A13	0	0	-1.32528	0.409262	-1.58121	0.352866	-0.967949	0.470934	-0.916106	0.469258	-0.336314	0.621122	-0.871873	0.365705	-1.12175	0.407504	-0.942414	0.368346	-1.54432	0.38394	-0.222054	0.48426	-0.642334	0.372115	-0.413854	0.454205	-0.946797	0.186978	-5.06369	4.11213e-07	2.45705e-05
CYP3A4	4.44089e-16	1.74273e-14	-0.920611	0.204465	-1.18254	0.335847	-0.567988	0.231167	-0.82014	0.466386	-1.05247	0.63829	-1.05669	0.373015	-0.458119	0.383846	0.0719004	0.349715	-1.92023	0.406815	-0.362117	0.486267	-0.712454	0.373935	-0.551316	0.457842	-0.786363	0.172971	-4.54621	5.46201e-06	0.000156146
CYP3A43	8.20455e-13	1.52541e-11	-1.04925	0.199442	-1.17239	0.335468	-0.642842	0.231491	-0.693702	0.463064	-0.885066	0.632742	-1.14799	0.377081	-0.987123	0.401236	-0.349479	0.35224	-1.35615	0.373938	-0.928851	0.50386	-0.567141	0.370366	0.0401585	0.449511	-0.827995	0.172461	-4.80105	1.57835e-06	6.36415e-05
CYP4A11	5.0302e-11	6.16185e-10	-1.27564	0.291124	-1.09172	0.33256	-0.994883	0.334098	-1.1892	0.479037	-0.946944	0.634686	-0.830865	0.364255	-0.712062	0.390697	-0.180031	0.350305	-0.726366	0.348731	0.864329	0.501119	-0.824222	0.377201	-0.649408	0.461046	-0.749366	0.179777	-4.16831	3.06864e-05	0.000530548
CYP4F3	1.41746e-09	1.1979e-08	-0.81036	0.389004	-0.474042	0.316713	-0.473692	0.458569	-0.419215	0.457713	-0.985608	0.635965	-0.957645	0.368941	-0.67965	0.389664	-0.226905	0.350717	-0.931968	0.355456	-0.593301	0.491645	-0.726356	0.374316	-0.786365	0.466347	-0.662683	0.184249	-3.59668	0.000322309	0.00280812
CYTH3	5.46466e-08	3.1144e-07	-0.943924	0.393408	-1.1455	0.334479	-0.219156	0.455457	-0.25555	0.455763	-0.318575	0.620918	-0.77373	0.362343	-0.68903	0.389959	-0.500855	0.354997	-0.654217	0.346742	-0.538165	0.490132	-0.566956	0.370362	-0.572847	0.458502	-0.626127	0.184183	-3.39949	0.000675123	0.00470708
DAK	4.32896e-09	3.23582e-08	-0.525316	0.381739	-0.566929	0.318333	-0.440729	0.458039	-0.627522	0.461539	-0.893489	0.632999	-0.977509	0.369729	-0.832832	0.394937	-0.334887	0.352025	-1.51713	0.382431	0.0315486	0.48307	-0.337809	0.366341	-0.590742	0.459069	-0.63707	0.18455	-3.45202	0.000556415	0.004087
DAO	1.3091e-10	1.46034e-09	-0.910643	0.392252	-0.233284	0.31384	-0.464041	0.45841	-0.488568	0.458821	-0.97318	0.635549	-1.13471	0.376472	-0.820916	0.394492	-0.382727	0.352763	-1.48041	0.380427	-0.281036	0.484988	-0.635436	0.371946	-0.782059	0.466166	-0.708761	0.184994	-3.83126	0.000127488	0.00147461
DAPK2	4.94646e-09	3.64776e-08	-0.861668	0.276628	-1.38325	0.343906	-0.694133	0.328789	-0.893026	0.46854	-0.62125	0.625878	-0.297716	0.351518	-0.392395	0.382543	-0.293075	0.351459	-0.741449	0.349172	-0.209893	0.48413	-0.608572	0.371304	-0.231292	0.450952	-0.622198	0.178342	-3.48879	0.000485219	0.00373036
DARC	1.22087e-11	1.7089e-10	1.66619	0.427192	0.465646	0.316581	0.522183	0.459418	0.460086	0.458346	0.531165	0.624073	1.55689	0.398683	0.431337	0.383291	0.310693	0.351688	0.972908	0.356977	-0.124619	0.483428	0.795837	0.376329	1.37417	0.499228	0.746479	0.185851	4.01654	5.90594e-05	0.00084187
DBN1	9.74117e-10	8.59568e-09	0.689967	0.273685	0.509953	0.317306	0.466263	0.32431	0.773974	0.465111	0.768084	0.629411	0.936702	0.368125	0.713128	0.390731	0.381916	0.35275	1.1466	0.364068	0.136629	0.483506	0.724299	0.374259	0.415907	0.454252	0.642304	0.178382	3.60072	0.000317339	0.0027787
DCK	0	0	1.71011	0.429737	1.09938	0.332828	0.770023	0.465006	0.737736	0.46416	1.11048	0.640423	1.39924	0.389727	0.534741	0.385611	0.638274	0.358322	1.77521	0.397561	-0.07619	0.483189	0.926375	0.380572	1.21176	0.488599	0.994188	0.187623	5.29886	1.16529e-07	1.04171e-05
DCLK1	4.21441e-11	5.25629e-10	0.919483	0.285623	1.12251	0.333648	0.210242	0.322009	0.196073	0.455288	0.375556	0.62161	1.13384	0.376432	0.423491	0.383135	0.795374	0.363053	1.31771	0.372024	-0.295091	0.485187	0.693267	0.373419	0.539613	0.457493	0.661968	0.179482	3.68822	0.000225824	0.00219394
DCP2	7.26641e-12	1.06175e-10	0.852009	0.39031	2.37862	0.397626	1.42261	0.489192	1.41511	0.488841	1.51436	0.65817	0.900973	0.366772	0.57382	0.386613	0.0855876	0.349762	0.695018	0.347843	-0.650381	0.493361	0.115691	0.364372	-0.183499	0.450402	0.741549	0.238522	3.10893	0.00187766	0.00975533
DCTD	0	0	1.20746	0.236209	2.01172	0.37546	1.01637	0.273636	1.3225	0.484641	1.40907	0.653066	0.968292	0.369362	0.993065	0.401497	0.604865	0.357443	0.794812	0.350799	0.42217	0.487419	0.628566	0.371779	0.800047	0.466928	1.01626	0.177122	5.73763	9.60084e-09	2.20268e-06
DCTPP1	8.26913e-10	7.43287e-09	0.355992	0.378854	0.906509	0.326587	0.902106	0.46882	0.888924	0.468414	0.573406	0.624885	0.861652	0.365337	0.708255	0.390573	0.388806	0.352864	1.34787	0.373522	-0.0711538	0.483171	0.377287	0.366891	0.966846	0.474753	0.691762	0.184805	3.74319	0.000181696	0.00188428
DCXR	4.44089e-16	1.74273e-14	-1.20388	0.403708	-0.472999	0.316697	-0.388593	0.457277	-0.476808	0.458621	-0.796393	0.630176	-1.10964	0.375337	-1.20992	0.411984	-0.695444	0.359931	-1.66951	0.391149	-1.19293	0.51693	-0.67112	0.372841	-1.45814	0.505148	-0.933776	0.186952	-4.99474	5.89155e-07	3.20478e-05
DDB2	1.11022e-15	3.97366e-14	0.683832	0.385413	0.702591	0.321198	1.03181	0.473115	0.565196	0.460238	-0.13497	0.619459	1.25045	0.381986	1.11181	0.407018	1.58848	0.400567	1.7785	0.397765	0.0725272	0.483176	0.863281	0.378447	0.875406	0.470296	0.907298	0.187211	4.84639	1.25726e-06	5.53387e-05
DDOST	1.84579e-09	1.51808e-08	0.768385	0.277262	1.15864	0.33496	0.800378	0.329403	0.868331	0.46779	0.946242	0.634664	0.40402	0.353122	0.72557	0.39114	0.960088	0.369037	0.714473	0.34839	-0.107519	0.483331	0.089393	0.364266	0.176639	0.450333	0.64043	0.178615	3.58553	0.000336393	0.00288715
DDR1	2.95319e-14	7.59946e-13	1.09849	0.200462	0.752013	0.322386	0.944942	0.235295	0.947525	0.470263	0.599619	0.625419	1.04459	0.372499	0.639052	0.388436	0.425175	0.353499	1.2292	0.367792	0.6749	0.494144	0.963082	0.220524	0.541536	0.264181	0.848538	0.163921	5.17651	2.26073e-07	1.57369e-05
DDX23	4.50571e-10	4.33527e-09	1.37304	0.291185	1.59438	0.353496	0.262836	0.322347	0.530877	0.459578	0.242058	0.620167	0.931123	0.367911	0.563285	0.386336	0.633539	0.358195	1.0316	0.359258	0.918188	0.503395	0.181486	0.364755	-0.21377	0.450736	0.712113	0.179657	3.96374	7.37859e-05	0.000987122
DDX25	2.17246e-11	2.8795e-10	-1.63653	0.425502	-0.981963	0.328899	-0.565919	0.460252	-0.036877	0.45463	-0.190862	0.619778	-1.02776	0.371788	-0.708022	0.390566	-0.432754	0.353638	-1.52762	0.383011	-0.646857	0.49325	-0.300811	0.36588	-0.431654	0.454619	-0.734628	0.185614	-3.95781	7.56386e-05	0.00100132
DDX41	5.93532e-08	3.35135e-07	0.459661	0.380492	1.21733	0.337167	1.4229	0.489206	1.11419	0.476119	-0.463459	0.622899	0.246848	0.350921	0.553871	0.386093	0.0531266	0.349664	0.771581	0.350078	0.382248	0.486634	0.795077	0.376306	0.439406	0.454804	0.601191	0.184393	3.26038	0.00111264	0.00673039
DDX58	2.96441e-09	2.31178e-08	1.50401	0.418249	1.79693	0.363685	0.948019	0.470279	0.989785	0.471665	0.561801	0.624656	0.395128	0.35297	0.0577119	0.379011	-0.610948	0.3576	1.37324	0.374803	-0.121992	0.483413	0.408113	0.367362	0.206715	0.450653	0.625952	0.214486	2.91838	0.00351854	0.0150228
DDX60	8.38409e-11	9.77966e-10	2.09911	0.454384	2.36297	0.396632	0.989802	0.471666	0.992304	0.47175	0.347893	0.62126	0.847687	0.364842	-0.751323	0.392007	-0.810543	0.363561	1.0073	0.358299	-0.138867	0.483521	0.943363	0.381168	0.355165	0.452961	0.686187	0.288132	2.3815	0.0172421	0.047474
DECR2	4.80647e-11	5.91416e-10	-1.4498	0.415424	-1.24037	0.338059	-0.60326	0.461017	-0.588471	0.460708	-1.22095	0.644779	-0.771383	0.362268	-0.606332	0.387498	-0.486541	0.354696	-0.868443	0.353215	0.134483	0.483491	-0.448962	0.368042	-0.255608	0.45128	-0.706735	0.184904	-3.82217	0.000132284	0.00151489
DEK	2.22045e-16	9.10383e-15	0.976242	0.394566	1.29354	0.340172	0.918936	0.469347	0.973533	0.471119	1.49019	0.65697	1.56855	0.399375	0.962931	0.400184	0.525503	0.355537	1.62952	0.3888	0.078658	0.483198	0.576739	0.370577	0.158431	0.450164	0.930731	0.186903	4.97974	6.36683e-07	3.39918e-05
DENND1A	5.61484e-12	8.46308e-11	-0.91491	0.392398	-1.22276	0.337376	-1.35657	0.486157	-1.48565	0.492205	-0.381332	0.621687	-1.05239	0.372831	-0.464726	0.383987	-0.579924	0.356816	-0.565222	0.344562	-0.391603	0.486811	-0.308578	0.365973	-0.353009	0.452919	-0.757094	0.185073	-4.09079	4.29906e-05	0.000670068
DENND5B	6.02574e-08	3.39717e-07	-0.141703	0.376778	-0.751436	0.322372	-0.950124	0.470348	-1.12914	0.476687	-0.10531	0.619334	-0.488773	0.354742	-0.351175	0.381827	-0.502628	0.355035	-1.28906	0.370627	-0.0327386	0.483072	-0.671441	0.372849	-0.736234	0.464296	-0.608133	0.184261	-3.30039	0.000965517	0.00611777
DENR	1.11022e-15	3.97366e-14	0.579243	0.382885	1.43429	0.346124	1.27251	0.482477	0.954364	0.470486	0.423596	0.622281	1.13488	0.376479	0.779799	0.392999	0.541479	0.3559	1.3418	0.373218	0.592843	0.491631	0.612215	0.371389	1.03724	0.478452	0.907272	0.186298	4.87	1.11601e-06	5.10801e-05
DGKQ	1.60433e-08	1.03006e-07	-0.64702	0.384478	-1.56939	0.352305	0.176709	0.45516	0.311245	0.456321	-1.56389	0.660683	-0.904241	0.366894	-1.37432	0.421091	-0.666794	0.359108	-0.317293	0.340123	-1.10156	0.512079	-0.122179	0.364402	-0.0745541	0.449621	-0.6396	0.185415	-3.44955	0.000561512	0.0041131
DHODH	7.79649e-09	5.44614e-08	-0.795899	0.276776	-0.717614	0.321551	0.228024	0.322304	0.248233	0.455698	-0.914477	0.633651	-0.780444	0.362562	-0.683351	0.38978	-0.439418	0.353762	-1.39735	0.376039	-0.532566	0.489986	-0.72238	0.374207	-1.13873	0.484188	-0.626276	0.179068	-3.49743	0.000469763	0.0036475
DHRS12	7.42668e-09	5.21434e-08	-0.417157	0.272914	-1.16621	0.335239	-0.382004	0.323389	-0.156858	0.455042	-0.742995	0.628756	-1.26102	0.382513	-0.876783	0.396633	-0.571399	0.356608	-1.37343	0.374813	-0.504437	0.489277	-0.120553	0.364395	-0.0799002	0.449644	-0.643021	0.17918	-3.58868	0.000332354	0.0028688
DHRS3	2.60212e-11	3.40788e-10	-0.0773362	0.376503	-0.836855	0.324603	-0.747293	0.464407	-0.549713	0.459935	-1.27033	0.64685	-0.864328	0.365433	-0.376519	0.382258	-0.691833	0.359825	-1.56629	0.385174	-0.551368	0.490481	-0.736643	0.374604	-0.769069	0.465625	-0.74102	0.185077	-4.00384	6.23229e-05	0.000876635
DHX15	1.97775e-12	3.39555e-11	0.789849	0.274957	1.47484	0.347932	0.353554	0.323069	0.417328	0.457685	1.17562	0.642945	1.27283	0.383104	1.02576	0.402962	0.704928	0.36021	1.22291	0.3675	-0.33031	0.485727	0.423992	0.367619	0.420612	0.45436	0.760062	0.17985	4.22608	2.37794e-05	0.000446619
DHX40	1.36779e-13	2.99987e-12	0.873034	0.390993	1.19983	0.336499	1.56787	0.496301	1.56513	0.496162	0.750575	0.628952	0.637486	0.358301	1.01142	0.402315	0.631666	0.358145	0.714694	0.348396	0.395091	0.486878	0.263618	0.36547	0.403483	0.453972	0.819601	0.185435	4.41989	9.87501e-06	0.000241268
DIO1	4.57567e-12	7.13156e-11	-0.49158	0.381078	-0.395468	0.315564	-0.43114	0.457892	-0.420778	0.457736	-0.713421	0.628011	-0.983373	0.369965	-0.800714	0.39375	-0.749526	0.361572	-1.66695	0.390997	-1.11125	0.512577	-0.671806	0.372858	-0.898499	0.471384	-0.771945	0.185458	-4.16237	3.14965e-05	0.000535719
DIO2	1.55888e-09	1.30656e-08	-0.959082	0.197004	-1.7436	0.360913	-0.218298	0.22874	-0.385284	0.457232	-0.783896	0.629835	-0.515822	0.355322	-0.589357	0.38703	-0.154124	0.350117	-1.4974	0.381349	-0.801203	0.498615	0.127567	0.364429	0.0585043	0.449562	-0.626669	0.171894	-3.64568	0.000266685	0.00246628
DIP2C	8.88178e-16	3.2531e-14	-1.28802	0.288357	-0.568907	0.318371	-0.843322	0.330787	-1.04689	0.473649	-0.458579	0.62282	-1.03305	0.372011	-0.783684	0.393137	-0.32005	0.351816	-1.90764	0.405991	-0.413247	0.487236	-0.982988	0.382596	-1.31002	0.494898	-0.922156	0.180856	-5.09885	3.41721e-07	2.1772e-05
DKC1	0	0	0.315925	0.223876	2.67169	0.416955	0.697678	0.269369	1.00746	0.472268	1.9469	0.682447	1.42993	0.391411	1.00647	0.402093	0.674513	0.359327	1.41423	0.376914	-0.496718	0.489089	0.551047	0.370018	0.53379	0.457322	0.938779	0.223684	4.19689	2.70603e-05	0.000487039
DKFZP586I1420	4.44089e-16	1.74273e-14	0.652716	0.384619	1.22599	0.3375	1.7735	0.507344	1.80103	0.508905	-0.0750011	0.619238	0.883346	0.366122	0.797075	0.393618	1.16812	0.378016	1.37823	0.375057	1.67897	0.548134	-0.156359	0.364589	-0.107283	0.449787	0.908448	0.198918	4.56694	4.94895e-06	0.00014559
DKKL1	9.13542e-10	8.12136e-09	-2.02548	0.449442	-1.60449	0.353983	-0.71584	0.463607	-0.761512	0.464779	-0.383994	0.621722	-0.436548	0.353709	-0.497656	0.384724	-0.162427	0.350174	-0.908975	0.354628	-0.349086	0.48604	-0.255704	0.36539	0.180948	0.450376	-0.667403	0.185428	-3.59925	0.000319132	0.00278594
DLEU1	5.93681e-12	8.87532e-11	-1.70547	0.429465	-0.958335	0.328157	-0.350425	0.456779	-0.390303	0.4573	-0.740898	0.628702	-1.14178	0.376795	-0.41164	0.382904	-0.388395	0.352857	-1.08743	0.361538	-0.738329	0.496299	-0.61214	0.371388	-0.611774	0.459757	-0.769013	0.185406	-4.14772	3.35804e-05	0.000561231
DLG5	1.61915e-10	1.76151e-09	0.623634	0.276076	1.12171	0.33362	0.0505209	0.322235	0.0226155	0.454615	0.314195	0.62087	1.20387	0.379712	0.716514	0.390842	0.303333	0.351591	1.14344	0.36393	-0.0912799	0.483251	0.703879	0.373702	1.2742	0.492555	0.631133	0.179337	3.51926	0.000432758	0.00343434
DLGAP2	1.34517e-09	1.14757e-08	-1.18593	0.286082	-0.992151	0.329224	-0.562224	0.325396	-0.463674	0.458404	-0.352946	0.621322	-0.860951	0.365312	-0.507939	0.384964	-0.359143	0.352387	-0.939544	0.355733	-0.318895	0.485546	-0.351255	0.366522	-0.109847	0.449802	-0.626344	0.17848	-3.50932	0.00044925	0.00352398
DLX5	1.92324e-09	1.57236e-08	-0.855181	0.390412	-0.740399	0.3221	-0.0393873	0.454634	-0.0633495	0.454677	-1.23736	0.645459	-1.11358	0.375514	-1.31455	0.417669	-0.485466	0.354673	-1.59117	0.386588	-1.24167	0.519655	0.0358511	0.364135	-0.0821679	0.449654	-0.714591	0.185784	-3.84635	0.00011989	0.00142094
DNAH3	1.34822e-09	1.14852e-08	-1.00018	0.232532	-1.55351	0.351555	-0.548421	0.265827	-0.65373	0.462125	-0.282117	0.620535	-0.463669	0.354231	-0.592123	0.387105	-0.402697	0.3531	-1.09336	0.361786	-0.431808	0.48762	-0.457282	0.368189	0.0781381	0.449636	-0.661273	0.17494	-3.78	0.000156829	0.00171102
DNAI1	3.82336e-09	2.89932e-08	-1.10061	0.39935	-1.13151	0.333972	-0.147823	0.454994	-0.352894	0.45681	-0.916843	0.633725	-1.06782	0.373495	-0.747596	0.39188	-0.553098	0.35617	-1.10643	0.362337	-0.493713	0.489016	-0.266621	0.365501	0.450941	0.455087	-0.643322	0.184937	-3.47859	0.00050405	0.00380662
DNAI2	6.7307e-09	4.78995e-08	-0.920036	0.279155	-0.652587	0.320074	-0.522485	0.325022	-0.508079	0.459163	-1.0376	0.63776	-1.28201	0.383568	-1.00509	0.402031	-0.775523	0.362402	-1.33474	0.372866	-0.943047	0.504488	0.237869	0.365218	0.293091	0.451849	-0.703492	0.17961	-3.91677	8.97445e-05	0.00114484
DNAJB5	5.34239e-13	1.04825e-11	-1.206	0.286202	-2.66799	0.416704	-2.28466	0.382554	-2.7942	0.576711	-0.510901	0.623705	-0.383851	0.352781	-0.152043	0.379477	-0.218235	0.350633	-0.672413	0.347225	0.386997	0.486723	0.342434	0.366403	0.370466	0.453267	-0.804991	0.321955	-2.50032	0.0124082	0.0375198
DNAJC10	0	0	1.7498	0.310327	1.02914	0.33043	1.08271	0.339964	1.44832	0.490407	1.33894	0.649851	1.33704	0.386404	0.892286	0.397249	0.686136	0.35966	1.53142	0.383221	-0.443237	0.487864	1.23083	0.392706	0.833072	0.46837	1.08574	0.182591	5.94628	2.74296e-09	9.58542e-07
DNASE1	1.37153e-08	8.94384e-08	-0.970795	0.394368	-0.468788	0.31663	-0.613212	0.461228	-0.538482	0.459721	-0.209109	0.619906	-0.900569	0.366757	-0.91683	0.398246	-0.30024	0.351551	-0.865939	0.353129	-0.601829	0.491891	-0.398341	0.367209	-0.487504	0.456028	-0.617398	0.184073	-3.35409	0.000796251	0.00529243
DNASE1L1	1.41498e-11	1.94834e-10	-0.809319	0.388972	-1.40867	0.345003	-0.49053	0.458855	-0.5638	0.46021	-1.34914	0.650309	-1.61221	0.402	-0.546309	0.385901	-0.65969	0.358909	-1.3089	0.371592	-0.867739	0.50126	-0.00932281	0.364111	0.437041	0.454748	-0.76638	0.186158	-4.11683	3.84126e-05	0.000620411
DNM1L	2.49996e-10	2.55635e-09	0.852364	0.390321	0.820097	0.324147	0.801347	0.465858	0.802803	0.465899	0.87005	0.632289	0.528113	0.355595	0.845398	0.395414	0.587627	0.357007	1.64667	0.389802	0.156626	0.48365	0.253999	0.365373	0.122894	0.449886	0.694505	0.18488	3.75653	0.000172288	0.00181637
DNMT1	4.44089e-16	1.74273e-14	3.20733	0.541244	1.26866	0.339174	0.528681	0.459538	0.657307	0.462207	0.635612	0.626192	0.982612	0.369934	0.605787	0.387483	0.241906	0.350869	1.65618	0.390361	-0.0663667	0.483154	0.669789	0.372806	0.625144	0.460207	0.902146	0.226994	3.97431	7.05831e-05	0.000956187
DNMT3L	1.72751e-13	3.69297e-12	-2.05406	0.451346	-0.997293	0.329389	-0.593863	0.46082	-0.58613	0.46066	-0.841772	0.631456	-1.13525	0.376496	-0.610393	0.387612	-0.42989	0.353585	-1.33819	0.373038	-0.562704	0.490787	-0.439824	0.367885	0.0863679	0.449674	-0.796388	0.186015	-4.28131	1.85795e-05	0.0003772
DNTTIP2	1.3832e-07	7.18272e-07	0.439372	0.380139	1.20682	0.336765	-0.423467	0.457776	-0.609808	0.461156	1.08549	0.639491	0.671309	0.359236	0.744963	0.391791	0.674065	0.359314	0.885058	0.353787	0.487859	0.488876	1.15329	0.389329	0.577124	0.458636	0.600056	0.184878	3.24568	0.00117171	0.00697223
DOCK2	1.0516e-12	1.91944e-11	1.58469	0.422607	0.70784	0.32132	0.62469	0.461477	0.470071	0.458509	-0.155628	0.619564	1.324	0.385723	0.644942	0.38861	0.633624	0.358197	1.50218	0.381611	0.325079	0.485643	0.547106	0.369935	0.735538	0.464269	0.781433	0.185905	4.2034	2.62934e-05	0.000476006
DOCK5	2.93874e-09	2.29828e-08	-0.374433	0.271009	-1.46328	0.347412	-0.409253	0.324567	-0.66272	0.462332	-1.72597	0.669398	-0.795035	0.363042	-0.70069	0.390329	-0.346365	0.352193	-0.995405	0.357837	-0.739051	0.496324	-0.265547	0.36549	-0.203247	0.450614	-0.681572	0.178952	-3.80868	0.000139712	0.00157648
DOK3	2.61275e-09	2.07434e-08	-0.627089	0.383992	-0.689002	0.320885	-0.157985	0.455049	-0.0758562	0.454708	-1.32637	0.64929	-0.905164	0.366928	-1.3225	0.418117	-0.954501	0.368818	-1.30891	0.371592	-1.05273	0.509627	-0.0651878	0.364193	0.214525	0.450745	-0.681913	0.185365	-3.67877	0.000234364	0.00225224
DPAGT1	3.91243e-13	7.85918e-12	0.918495	0.392521	1.35384	0.342659	1.11411	0.476116	1.09077	0.475244	0.665684	0.626871	0.880059	0.366002	0.883731	0.396908	0.257773	0.35104	1.45341	0.378979	-0.0369926	0.48308	0.388664	0.367061	0.783926	0.466244	0.82408	0.185875	4.43352	9.27073e-06	0.000230051
DPEP3	9.29868e-08	5.0159e-07	-0.975236	0.394529	-0.976713	0.328733	0.268877	0.455887	0.121452	0.454868	-0.854954	0.631841	-0.869116	0.365605	-0.963723	0.400218	-0.710074	0.360363	-0.648146	0.346584	-1.13042	0.513574	-0.0719272	0.364211	-0.330889	0.452501	-0.602931	0.184591	-3.26631	0.00108957	0.0066411
DPF2	2.26833e-10	2.35403e-09	0.805706	0.388861	1.74042	0.36075	1.12634	0.47658	1.06829	0.474419	0.882133	0.632653	0.856833	0.365166	0.641945	0.388521	0.373811	0.352618	0.61626	0.345775	0.387464	0.486732	-0.155832	0.364586	0.117079	0.449848	0.698018	0.185087	3.7713	0.000162399	0.00174863
DPY19L1	2.21399e-10	2.31469e-09	0.616552	0.27815	0.27213	0.314173	0.468334	0.325127	0.630093	0.461595	0.423687	0.622283	1.28967	0.383957	0.881214	0.396808	0.895302	0.366561	1.44855	0.37872	0.206409	0.484095	0.188858	0.364809	0.213318	0.45073	0.636792	0.179184	3.55384	0.000379649	0.00312577
DPYS	1.72269e-08	1.09733e-07	-0.367273	0.379012	-0.948849	0.327864	-0.599353	0.460934	-0.6435	0.461893	-0.664999	0.626855	-0.705015	0.360213	-0.630422	0.388184	-0.244193	0.350893	-1.07963	0.361213	0.328573	0.485699	-0.573776	0.370512	-1.0145	0.477232	-0.60734	0.184296	-3.29546	0.000982604	0.00618365
DPYSL2	3.18911e-08	1.92011e-07	1.54203	0.42028	0.685685	0.320809	0.323088	0.456454	0.56616	0.460257	0.463694	0.622902	1.00249	0.370741	0.907619	0.397869	0.727052	0.360876	0.551385	0.34425	0.59593	0.49172	-0.348755	0.366488	0.192667	0.450498	0.606065	0.184635	3.2825	0.0010289	0.00636891
DRD2	6.75189e-09	4.79882e-08	-0.931301	0.196719	-1.31673	0.341118	-0.198826	0.227971	-0.51263	0.459244	-0.195236	0.619808	-0.597686	0.35726	-0.650568	0.388777	-0.516621	0.355339	-0.832303	0.352004	-0.674023	0.494116	-0.487438	0.368741	0.0231834	0.449482	-0.605535	0.171048	-3.54014	0.000399911	0.00325231
DRP2	2.64692e-09	2.09693e-08	-1.01894	0.39615	-1.43934	0.346347	-0.553964	0.460018	-0.612547	0.461214	-0.196629	0.619818	-0.623022	0.357915	-0.44276	0.383524	-0.431265	0.35361	-0.918955	0.354985	-0.4707	0.488476	-0.275807	0.365599	-0.543189	0.457599	-0.653004	0.184487	-3.53957	0.000400787	0.00325713
DSC3	3.77664e-09	2.86837e-08	-1.2562	0.290265	-1.78767	0.3632	-0.397046	0.325083	-0.817696	0.466316	0.241716	0.620164	-0.458583	0.354131	-1.15245	0.409031	-0.700293	0.360073	-0.665998	0.347054	-0.852319	0.500629	0.0406236	0.364142	0.328812	0.452463	-0.668837	0.179859	-3.71867	0.000200276	0.00202417
DSCAM	2.49165e-11	3.271e-10	-1.80567	0.435447	-1.14396	0.334423	-0.941046	0.470053	-0.988168	0.47161	-0.632504	0.626123	-0.593795	0.357162	-0.380022	0.38232	-0.233216	0.35078	-0.875622	0.353461	-0.558906	0.490684	-0.704379	0.373716	-0.116173	0.449842	-0.745979	0.185173	-4.02856	5.61205e-05	0.000817149
DSE	0	0	2.11714	0.455612	1.08462	0.332313	1.0579	0.474044	1.08983	0.475209	0.495992	0.623443	1.23996	0.381468	0.765233	0.392488	0.668748	0.359163	2.1504	0.422506	0.698731	0.494932	0.843171	0.377799	0.517612	0.456857	1.06954	0.188316	5.67952	1.3507e-08	2.62815e-06
DSTN	2.24441e-10	2.33981e-09	0.661045	0.272343	0.801229	0.323645	0.536187	0.325082	0.477738	0.458637	1.28262	0.647377	0.871825	0.365703	0.611658	0.387647	0.571355	0.356607	0.770108	0.350033	0.891636	0.502257	0.725494	0.374293	0.86227	0.469689	0.730572	0.178657	4.08924	4.32792e-05	0.000673184
DTNB	5.27511e-12	7.99489e-11	-0.772881	0.274518	-1.27704	0.339508	-0.410461	0.325982	-0.782626	0.465345	-0.454288	0.622752	-1.31466	0.385239	-0.793839	0.393501	-0.764535	0.362048	-0.892714	0.354054	-0.368251	0.486377	-0.517539	0.369327	-0.764508	0.465437	-0.776626	0.179471	-4.3273	1.50949e-05	0.000323559
DUSP12	1.92557e-10	2.0423e-09	1.30492	0.408299	0.929865	0.327284	0.461309	0.458366	0.514992	0.459287	0.00857947	0.61914	0.748454	0.361538	0.663309	0.389161	0.596815	0.357238	0.721235	0.348583	0.533359	0.490007	0.721403	0.37418	1.34567	0.497284	0.733243	0.185038	3.96267	7.41152e-05	0.000988098
DUSP22	2.04503e-13	4.30475e-12	0.784614	0.388227	0.853461	0.325062	0.529994	0.459562	0.693788	0.463066	0.42349	0.62228	1.15548	0.377427	0.80408	0.393872	0.541285	0.355895	1.81806	0.400242	0.319614	0.485557	1.0019	0.383296	0.50199	0.456421	0.812305	0.185853	4.37068	1.2386e-05	0.000283404
DYNLL1	2.60707e-08	1.59236e-07	1.08203	0.398603	1.173	0.335491	-0.0110326	0.454608	0.160627	0.455064	1.79554	0.673364	0.956136	0.368882	0.571745	0.386558	0.294751	0.351481	1.1955	0.366246	0.138194	0.483516	0.0303465	0.364128	0.0209857	0.449479	0.607691	0.184792	3.28852	0.00100716	0.00628099
DYNLT1	6.31833e-09	4.53171e-08	0.490505	0.381058	0.915221	0.326845	0.335421	0.456598	0.48045	0.458683	1.17941	0.643096	0.489706	0.354762	0.573822	0.386613	0.362317	0.352436	1.17394	0.365276	0.336671	0.485831	0.959321	0.381737	0.758096	0.465175	0.667829	0.184374	3.62214	0.000292172	0.00262409
EAF2	1.0437e-09	9.15993e-09	-0.828592	0.389568	-0.740198	0.322095	-0.819915	0.466379	-0.845397	0.467112	-0.610429	0.625647	-0.972368	0.369524	-0.543035	0.385818	-0.290934	0.351432	-1.00543	0.358226	0.247537	0.484554	-0.556996	0.370146	-0.765333	0.465471	-0.655703	0.184416	-3.55557	0.00037716	0.00311117
EBP	1.09522e-10	1.24064e-09	-0.876826	0.281101	-0.935877	0.327467	0.3188	0.322901	0.260853	0.455812	-1.10774	0.64032	-1.06871	0.373533	-1.02989	0.40315	-0.545203	0.355986	-1.3263	0.372448	-1.17565	0.515986	-0.611903	0.371382	-0.332782	0.452536	-0.688636	0.179733	-3.83143	0.000127402	0.00147461
ECE1	7.73901e-10	7.01619e-09	-1.07623	0.284233	-1.33251	0.341769	0.0269283	0.324743	-0.492043	0.458881	-1.40075	0.652677	-0.681739	0.359533	-0.629361	0.388153	-0.643738	0.35847	-1.29207	0.370773	0.0654586	0.483151	-0.188189	0.364804	0.184716	0.450414	-0.62967	0.179286	-3.51209	0.000444597	0.00349495
ECHDC2	2.36033e-13	4.88425e-12	-0.812323	0.389064	-0.630861	0.31961	-0.275437	0.45595	-0.301686	0.456218	-0.835141	0.631265	-1.11425	0.375544	-0.753037	0.392066	-0.740569	0.361292	-1.62863	0.388748	0.123714	0.483423	-1.29914	0.395837	-1.47659	0.506486	-0.823808	0.186367	-4.42034	9.85439e-06	0.000241268
ECSIT	2.19091e-12	3.69797e-11	-0.650036	0.384552	-1.16819	0.335312	0.0538864	0.454658	-0.0319401	0.454624	-1.08965	0.639644	-1.55073	0.398319	-0.648177	0.388706	-0.55901	0.35631	-1.37496	0.37489	-0.385992	0.486704	-0.894499	0.379481	-0.928004	0.472811	-0.786647	0.185993	-4.22944	2.34278e-05	0.000442176
ECT2	3.59712e-14	8.983e-13	2.1471	0.45767	0.559703	0.318197	1.04276	0.473503	1.05598	0.473975	0.343915	0.621212	0.815537	0.36373	0.506784	0.384936	0.636894	0.358285	1.39359	0.375844	-0.719727	0.495648	0.925628	0.380546	1.34265	0.497079	0.844314	0.188838	4.4711	7.78166e-06	0.000199418
EDN3	2.74608e-08	1.66984e-07	-1.69089	0.303829	-1.15394	0.334787	0.0704302	0.322879	0.0150256	0.45461	-0.2909	0.620623	-1.18309	0.378722	-0.972951	0.400617	-0.610654	0.357592	-1.11439	0.362676	-0.62748	0.492654	0.255758	0.365391	-0.11772	0.449852	-0.658732	0.184957	-3.56155	0.000368677	0.00306531
EFEMP1	1.26787e-12	2.27266e-11	1.41371	0.293413	0.863719	0.325351	0.31494	0.32293	0.409374	0.457569	0.571904	0.624855	1.17898	0.378527	0.971268	0.400544	0.275528	0.351244	0.891742	0.35402	1.07758	0.510862	0.573159	0.370498	0.706075	0.463124	0.783534	0.179634	4.36184	1.28973e-05	0.000291061
EFHC1	7.74936e-14	1.78511e-12	2.26649	0.466059	1.13605	0.334136	0.934122	0.46983	0.835357	0.466821	0.205679	0.619881	1.11429	0.375546	0.780992	0.393042	0.620502	0.357849	1.12476	0.36312	-0.119143	0.483396	0.267676	0.365512	0.418635	0.454314	0.818719	0.186393	4.39244	1.12085e-05	0.000263252
EFHD1	4.58002e-10	4.39138e-09	-1.43314	0.414573	-0.465969	0.316586	-0.506392	0.459133	-0.480062	0.458676	-0.778301	0.629684	-0.642133	0.358427	-0.557396	0.386184	-0.633789	0.358202	-1.42177	0.377308	1.06986	0.510476	-0.932545	0.380788	-1.36948	0.498906	-0.697762	0.185926	-3.7529	0.000174798	0.00183152
EFNB2	4.79688e-10	4.55165e-09	2.07942	0.320618	1.14136	0.334328	0.40188	0.324386	0.389868	0.457294	0.297791	0.620694	0.746139	0.361466	0.320994	0.381352	0.206777	0.350528	0.205078	0.338925	-0.0522919	0.483113	0.866922	0.378566	0.769556	0.465645	0.657376	0.179484	3.66258	0.000249687	0.00236403
EFTUD1	3.39728e-14	8.62109e-13	1.32523	0.40926	1.44482	0.346589	0.640833	0.461834	0.637351	0.461756	1.3256	0.649256	0.922938	0.367598	0.914871	0.398166	0.873358	0.365758	1.18759	0.365888	0.226896	0.484313	0.285729	0.365708	0.390201	0.453681	0.856967	0.186009	4.60712	4.08282e-06	0.000127596
EGF	1.15463e-14	3.19574e-13	-1.79568	0.434839	-0.56098	0.318221	-0.690295	0.462982	-0.709897	0.46346	-0.71999	0.628174	-1.57717	0.399889	-1.21759	0.412387	-0.291658	0.351441	-1.45864	0.379258	0.0690017	0.483163	-0.307683	0.365962	-1.06982	0.480243	-0.857402	0.186846	-4.58882	4.4576e-06	0.000136353
EGR4	6.42951e-09	4.59945e-08	-1.29853	0.292228	-1.31464	0.341032	-0.092607	0.321633	-0.14267	0.454967	-0.680215	0.62721	-1.06592	0.373413	-0.684707	0.389823	-0.753633	0.361701	-1.08837	0.361577	-0.080296	0.483205	-0.0342153	0.364133	0.427185	0.454513	-0.612311	0.179474	-3.41169	0.000645606	0.00456197
EIF3B	9.92206e-09	6.7257e-08	1.33526	0.237048	0.941712	0.327645	0.52957	0.265689	0.743914	0.464319	0.0546094	0.619192	0.508016	0.355151	1.14431	0.408623	1.04281	0.372423	0.998916	0.357973	1.20819	0.517773	-0.297609	0.365843	-0.669833	0.461776	0.681549	0.176531	3.86078	0.000113025	0.00135913
EIF3D	3.76687e-09	2.86637e-08	0.978611	0.394652	0.662478	0.32029	0.788757	0.465512	0.854798	0.467388	0.462558	0.622884	1.28699	0.383821	1.19658	0.411288	0.805988	0.363407	0.750191	0.349431	0.476528	0.48861	-0.0029004	0.36411	-0.776852	0.465948	0.643172	0.185253	3.47186	0.000516864	0.00386886
EIF3J	4.22619e-08	2.47402e-07	1.06788	0.281618	0.864957	0.325385	0.124307	0.321871	0.130209	0.454907	0.940371	0.634474	0.562273	0.356388	0.700775	0.390332	0.231865	0.350766	1.34272	0.373264	0.0652214	0.483151	0.67621	0.372972	0.428999	0.454556	0.610059	0.178588	3.41601	0.00063546	0.00451796
EIF4A3	3.60874e-10	3.55312e-09	1.35268	0.410578	0.0493073	0.312958	0.302584	0.456227	0.195814	0.455286	0.725332	0.628308	0.940509	0.368272	0.927829	0.398701	0.795895	0.36307	1.61533	0.387976	0.633386	0.492834	0.499213	0.368966	0.826669	0.468086	0.734826	0.185562	3.96001	7.49465e-05	0.000994354
EIF4G2	1.41954e-10	1.57554e-09	-0.354066	0.283569	1.24499	0.33824	0.0131297	0.326686	0.512258	0.459237	1.73082	0.66967	0.873352	0.365758	1.30606	0.417193	0.855815	0.365129	1.52912	0.383094	0.757473	0.496985	0.121802	0.3644	-0.161597	0.450192	0.646964	0.198244	3.26348	0.00110053	0.00667263
EIF4G3	0	0	1.1568	0.284173	2.45411	0.402477	1.386	0.345529	1.3678	0.486664	1.05777	0.63848	1.30921	0.384958	1.06077	0.404578	1.39496	0.389494	1.42134	0.377285	0.690966	0.494672	0.426281	0.367657	0.681317	0.462196	1.21331	0.18346	6.61348	3.75386e-11	4.80994e-08
EIF5B	3.55271e-14	8.91261e-13	0.80096	0.160245	1.68526	0.357953	0.23423	0.186422	0.481787	0.458705	0.880619	0.632607	0.845959	0.364781	0.499104	0.384757	1.01875	0.371412	1.60426	0.387338	0.786095	0.498042	0.600262	0.371111	0.652177	0.461144	0.800015	0.167495	4.77634	1.78516e-06	6.831e-05
ELAVL3	1.8674e-13	3.96885e-12	-1.59182	0.423001	-1.48097	0.348209	-0.573117	0.460396	-0.571186	0.460357	-0.923131	0.633923	-0.825755	0.364079	-0.430409	0.383272	-0.312249	0.351709	-1.04954	0.359979	0.0387784	0.483083	-0.868828	0.378628	-1.10858	0.482435	-0.818324	0.185957	-4.40062	1.07943e-05	0.000257543
ELF1	1.46145e-10	1.61068e-09	1.15497	0.284009	1.50516	0.34931	-0.580429	0.325993	-1.42506	0.489307	1.14695	0.641818	1.46557	0.393403	0.604735	0.387453	0.478447	0.354529	1.47806	0.3803	0.380189	0.486595	0.877064	0.3789	0.839952	0.468677	0.673491	0.250219	2.69161	0.00711088	0.0250625
ELK1	1.38298e-11	1.91629e-10	-1.49527	0.243074	-2.05284	0.37782	-0.552701	0.266405	-1.09798	0.475512	0.17461	0.619674	-0.22635	0.350711	-0.170998	0.379621	-0.273443	0.351219	-0.764216	0.349853	-0.202751	0.484058	-0.524962	0.369476	-0.778908	0.466034	-0.716138	0.180853	-3.95979	7.50163e-05	0.000994354
ELL	3.11565e-10	3.10378e-09	-0.89178	0.277073	-2.08483	0.379679	-0.793964	0.329887	-0.675848	0.462638	-0.384635	0.621731	-0.810451	0.363558	-0.767571	0.392569	-0.717781	0.360595	-0.939526	0.355732	-0.487887	0.488877	0.191456	0.364828	0.624392	0.460181	-0.682076	0.185403	-3.67888	0.000234264	0.00225224
ELN	1.81353e-09	1.49266e-08	-0.745965	0.273724	-0.60966	0.319172	-0.671272	0.32788	-0.0904168	0.454751	-1.0793	0.639263	-1.11307	0.375492	-1.25858	0.414579	-0.530359	0.355646	-1.14811	0.364134	-1.1037	0.512188	-0.127538	0.364428	0.323279	0.452364	-0.674516	0.179201	-3.76402	0.000167206	0.00178374
EML1	2.94965e-09	2.30354e-08	1.54744	0.304173	0.721592	0.321646	0.275288	0.323216	0.577877	0.460492	0.544382	0.62432	0.983792	0.369982	1.15202	0.409009	0.937832	0.368169	0.547995	0.344175	0.277922	0.484946	0.599236	0.371087	-0.424312	0.454446	0.683392	0.179633	3.80439	0.000142154	0.00159467
EMP3	2.22045e-16	9.10383e-15	1.45922	0.415909	1.34125	0.342132	0.356108	0.45685	0.428708	0.457855	0.719043	0.62815	1.24724	0.381827	0.774924	0.392827	0.179261	0.350299	1.31809	0.372043	0.0639948	0.483147	1.45758	0.403642	1.33646	0.496662	0.910976	0.18712	4.8684	1.12505e-06	5.10801e-05
EMX1	3.07206e-09	2.38895e-08	-1.32503	0.289515	-0.710148	0.321375	0.124135	0.321649	0.0591906	0.454668	-1.37539	0.651504	-0.88068	0.366024	-0.666147	0.389248	-0.750972	0.361617	-1.44394	0.378476	0.623105	0.492522	-0.445612	0.367984	-0.732007	0.464129	-0.641962	0.179547	-3.57545	0.000349626	0.00295376
EN1	1.31872e-12	2.34848e-11	-0.91422	0.392375	-0.941076	0.327625	-1.11772	0.476253	-1.05029	0.473771	-1.34493	0.65012	-0.606604	0.357488	-1.05709	0.404406	-0.367714	0.352521	-0.899893	0.354306	-0.920946	0.503515	-1.18143	0.390532	-0.399345	0.45388	-0.877161	0.185604	-4.72598	2.29004e-06	8.1761e-05
ENAH	6.43485e-13	1.23612e-11	1.89492	0.440989	1.38673	0.344056	0.640254	0.461821	0.60898	0.461138	0.392636	0.62184	0.735533	0.361136	0.734535	0.391439	0.486153	0.354687	0.949987	0.356118	-0.353792	0.486121	0.776834	0.375762	0.918171	0.472331	0.79234	0.186007	4.25973	2.04675e-05	0.000402784
ENO3	6.93441e-11	8.2731e-10	-1.38155	0.41199	-1.40548	0.344864	-0.116028	0.454845	0.140578	0.454956	-0.909979	0.63351	-0.803172	0.363313	-0.472518	0.384157	-0.288205	0.351398	-1.31881	0.372078	-0.153382	0.483625	-0.785314	0.376013	-0.898345	0.471376	-0.720675	0.185569	-3.8836	0.000102921	0.00126939
EPB41L2	6.66134e-15	1.93637e-13	1.18835	0.285909	1.4292	0.3459	0.683003	0.335279	0.630642	0.461607	0.229565	0.620064	1.25515	0.38222	0.997164	0.401679	0.945694	0.368474	1.24755	0.368649	-0.193475	0.483968	0.438915	0.367869	0.544267	0.457631	0.840435	0.180621	4.65304	3.27081e-06	0.000105952
EPM2A	1.13012e-10	1.27755e-09	-0.999144	0.228591	-1.07003	0.331809	-0.476713	0.265264	-0.594208	0.460827	-0.0509331	0.619185	-0.848342	0.364865	-0.760189	0.392313	-0.420592	0.353415	-1.65755	0.390442	-0.150697	0.483605	-0.380703	0.366942	-0.0972586	0.44973	-0.674874	0.175034	-3.85567	0.000115413	0.00137778
EPRS	5.72142e-12	8.58839e-11	0.470534	0.224643	1.35213	0.342588	0.662231	0.269879	0.756206	0.46464	0.645246	0.626406	1.21944	0.380464	1.26666	0.415019	1.33154	0.386116	1.16494	0.364875	0.189071	0.483926	-0.0444012	0.364148	-0.0346914	0.4495	0.752179	0.176144	4.27024	1.95262e-05	0.000388905
EPYC	1.10193e-07	5.84363e-07	-0.76357	0.387609	-0.585736	0.318695	-1.89895	0.514615	-1.5123	0.493513	0.335918	0.621117	-0.699459	0.360049	-0.462241	0.383934	-0.690525	0.359787	-0.707141	0.348182	-0.630663	0.492751	-0.136139	0.364473	-0.513715	0.456747	-0.679217	0.184764	-3.67614	0.000236791	0.00226989
ERF	0	0	-2.18963	0.460623	-1.62422	0.354939	-2.83423	0.579853	-2.86469	0.582261	-1.89526	0.679279	-1.02812	0.371804	-0.450519	0.383685	-0.524801	0.355521	-0.957418	0.356394	0.467976	0.488413	-0.0490717	0.364157	-0.442487	0.454879	-1.14472	0.293066	-3.90602	9.38284e-05	0.00118774
ERGIC2	3.14336e-10	3.12856e-09	0.625713	0.383959	2.32699	0.394363	0.142967	0.454968	0.368058	0.457003	0.819459	0.630818	0.63725	0.358295	0.537538	0.385681	0.235104	0.350799	0.939608	0.355735	-0.276958	0.484933	1.06358	0.385663	0.346393	0.452791	0.667799	0.186377	3.58306	0.000339598	0.00290523
ESF1	4.34752e-09	3.24528e-08	0.686385	0.38548	2.85071	0.429383	0.243289	0.455655	-0.413916	0.457635	0.55764	0.624575	0.495277	0.354879	0.519072	0.385229	0.925911	0.367712	0.767306	0.349947	0.137039	0.483509	0.254503	0.365378	0.166936	0.450241	0.60964	0.22449	2.71566	0.00661433	0.0237473
ESRRA	2.31659e-12	3.87438e-11	-1.38369	0.293468	-1.46585	0.347527	-0.707093	0.329179	-0.899422	0.468737	-1.33694	0.649762	-1.49194	0.394902	-0.556154	0.386152	-0.461437	0.354187	-0.824468	0.351748	0.354497	0.486133	-0.16024	0.364613	-0.285118	0.451722	-0.787862	0.180196	-4.37224	1.22978e-05	0.00028307
ESYT1	0	0	2.40941	0.476485	1.12691	0.333806	0.598338	0.460913	0.578973	0.460514	0.798203	0.630225	1.37609	0.388476	0.833667	0.394969	0.974521	0.36961	1.79504	0.398796	0.31712	0.485518	0.865562	0.378522	0.758579	0.465195	1.05048	0.188336	5.57771	2.437e-08	3.80967e-06
ETV7	6.20417e-09	4.46148e-08	-1.37264	0.411551	-1.5343	0.350656	-1.03017	0.473058	-0.93456	0.469844	-0.726441	0.628335	-1.00468	0.370831	-0.614907	0.387739	-0.49234	0.354817	-1.08294	0.36135	0.345626	0.485981	0.646644	0.372222	0.615862	0.459894	-0.614375	0.217343	-2.82675	0.00470228	0.0185201
EVI2A	0	0	2.67902	0.497205	1.0225	0.330211	0.730096	0.463966	0.720391	0.463721	0.327736	0.621022	1.36097	0.387668	0.61103	0.38763	0.832478	0.364311	1.74297	0.395574	0.277633	0.484942	0.636905	0.371982	0.756324	0.465103	0.983539	0.187997	5.23168	1.67978e-07	1.30008e-05
EVI2B	0	0	2.84138	0.510288	0.918443	0.326941	0.581002	0.460555	0.595294	0.46085	0.436994	0.622483	1.33497	0.386296	0.566829	0.386429	0.558965	0.356309	1.52954	0.383117	0.365589	0.486329	1.00185	0.383294	1.14116	0.484331	0.984058	0.188014	5.23396	1.65916e-07	1.2928e-05
EVX1	5.77316e-15	1.71447e-13	-1.68176	0.428088	-1.74043	0.360751	-0.783629	0.465372	-0.306718	0.456272	-1.02293	0.637245	-1.01161	0.371117	-0.606138	0.387493	-0.615964	0.35773	-1.00865	0.358352	-0.28358	0.485024	-0.985168	0.382676	0.0699577	0.449603	-0.852889	0.18641	-4.57534	4.75447e-06	0.000142043
EXOC1	5.70087e-10	5.29511e-09	0.770843	0.387821	2.30167	0.392779	1.08871	0.475167	1.14545	0.477314	0.810532	0.630567	0.526836	0.355567	0.52753	0.385434	0.58286	0.356889	1.09059	0.36167	-0.156734	0.483651	-0.463901	0.368307	-0.495572	0.456246	0.64556	0.226348	2.85206	0.00434362	0.0174631
EXOC2	6.88338e-15	1.99038e-13	1.24755	0.405653	0.883891	0.325926	1.0671	0.474376	1.10845	0.475903	0.47459	0.623081	0.698503	0.36002	0.774558	0.392814	0.889704	0.366355	1.88511	0.404527	0.0644349	0.483148	0.482049	0.36864	1.00014	0.476474	0.892694	0.186489	4.78685	1.6942e-06	6.62287e-05
EXT1	2.66454e-15	8.56079e-14	0.814398	0.277446	2.28803	0.39193	-0.0539305	0.328113	0.499833	0.459017	0.317629	0.620908	1.08349	0.374178	0.558414	0.38621	0.656842	0.35883	1.07337	0.360953	0.965383	0.505493	0.664895	0.372681	0.586853	0.458945	0.793669	0.180622	4.3941	1.11234e-05	0.000262586
EXTL1	1.67283e-08	1.06929e-07	-1.39088	0.412451	-1.27419	0.339394	-0.132509	0.454917	-0.486652	0.458788	-1.18059	0.643143	-1.02137	0.371521	-1.02955	0.403135	-0.0827421	0.349751	-1.00839	0.358341	-0.132852	0.483481	0.0111762	0.364112	0.346275	0.452789	-0.622566	0.18522	-3.36122	0.00077599	0.00520274
EXTL2	3.69684e-09	2.82482e-08	-0.0849617	0.376527	1.23872	0.337995	1.90002	0.514679	1.90757	0.515129	0.97207	0.635512	0.482441	0.354611	0.980445	0.400943	0.875386	0.365832	-0.208801	0.338956	-0.0822927	0.483213	0.194093	0.364848	0.507131	0.456563	0.675929	0.202994	3.3298	0.000869097	0.00564326
EYA2	9.19543e-09	6.27964e-08	-1.28974	0.407589	-1.45411	0.347002	-0.0814053	0.454724	-0.187299	0.455228	-0.187282	0.619755	-1.09411	0.374646	-0.907141	0.39785	-0.336586	0.352049	-1.02844	0.359132	0.501607	0.489208	-0.211956	0.36499	-0.39321	0.453746	-0.607054	0.185248	-3.27698	0.00104924	0.00646707
EZH2	1.10516e-08	7.40007e-08	2.65117	0.495005	0.558135	0.318168	0.249682	0.455711	-0.0586479	0.454667	0.0735204	0.619234	1.06562	0.3734	0.317976	0.381307	1.02391	0.371628	1.15439	0.36441	-0.909378	0.503014	0.466946	0.368362	0.532577	0.457287	0.612556	0.231648	2.64433	0.00818516	0.0276888
F11	2.22045e-16	9.10383e-15	-2.719	0.500387	-0.331542	0.314779	-0.418312	0.4577	-0.556537	0.460068	-1.15305	0.642056	-1.06489	0.373368	-1.14531	0.408673	-0.279093	0.351287	-1.97141	0.4102	-0.641087	0.493071	-0.618924	0.371548	-1.04112	0.478663	-0.954536	0.204363	-4.67079	3.00044e-06	9.88602e-05
F9	3.48018e-09	2.67414e-08	-0.237316	0.377485	-1.47086	0.347753	-0.125131	0.454884	-0.183982	0.455206	0.129616	0.619434	-1.07707	0.373897	-1.08118	0.405541	-0.85681	0.365165	-1.3163	0.371955	-0.889605	0.502171	-0.495639	0.368897	0.0229707	0.449481	-0.682921	0.185604	-3.67945	0.000233738	0.00224997
FAAH	1.69471e-10	1.84007e-09	-0.706406	0.386012	-0.872416	0.325597	-0.173597	0.45514	-0.273339	0.45593	-1.55516	0.660235	-1.44733	0.392379	-0.832488	0.394925	-0.622902	0.357912	-0.903471	0.354433	0.18592	0.483897	-0.598554	0.371071	-0.671871	0.46185	-0.706258	0.185091	-3.81573	0.00013578	0.00154573
FAIM	1.1191e-12	2.02916e-11	1.05115	0.397386	0.647032	0.319954	0.75171	0.464522	0.864714	0.467682	0.620574	0.625864	1.00479	0.370836	0.784614	0.39317	0.405395	0.353146	0.807974	0.351216	0.177782	0.483824	1.29434	0.395612	1.15437	0.485113	0.800483	0.185358	4.31857	1.5704e-05	0.000333515
FAM102A	2.32344e-10	2.40169e-09	-0.299034	0.378129	-2.03499	0.376792	-2.20204	0.533738	-2.18209	0.532414	-1.52903	0.658906	-0.561462	0.356369	-0.685092	0.389835	0.0778282	0.349734	-0.680669	0.347449	0.506496	0.489327	0.116598	0.364376	0.312841	0.45218	-0.724119	0.2739	-2.64373	0.0081998	0.0277059
FAM117A	9.58159e-09	6.51098e-08	0.423734	0.379878	-0.601255	0.319002	-0.851382	0.467288	-0.835195	0.466816	-1.10135	0.64008	-1.01516	0.371264	-0.416676	0.383001	-0.496936	0.354914	-1.3635	0.374309	-0.489551	0.488917	-0.660374	0.372566	-0.533318	0.457308	-0.644792	0.184675	-3.49151	0.000480307	0.00370247
FAM129A	0	0	2.26507	0.329485	1.04248	0.330874	0.377565	0.32416	0.489164	0.458831	0.157683	0.619576	1.62532	0.4028	0.400756	0.382698	0.798051	0.363142	1.34399	0.373327	-0.418927	0.487352	1.19129	0.39096	1.04516	0.478883	0.908607	0.207114	4.38698	1.14933e-05	0.000268846
FAM131A	1.97664e-12	3.39555e-11	-0.427264	0.379936	-1.96682	0.37292	-2.22796	0.53547	-2.29536	0.540042	-1.08664	0.639533	-0.574833	0.356691	-0.625974	0.388055	-0.638186	0.35832	-0.349237	0.340558	0.00827811	0.483048	0.137545	0.36448	-0.169851	0.450268	-0.806465	0.237215	-3.39972	0.000674547	0.00470591
FAM131B	2.20534e-09	1.77916e-08	-0.689041	0.38555	-1.11856	0.333507	-0.450904	0.458199	-0.488943	0.458827	-1.07797	0.639214	-0.960462	0.369052	-0.76127	0.39235	-0.668854	0.359166	-0.898464	0.354256	-0.394525	0.486867	-0.386317	0.367026	-0.135056	0.449974	-0.679994	0.184475	-3.68609	0.000227723	0.00220495
FAM13B	1.78039e-10	1.91418e-09	1.26549	0.40647	2.02697	0.376331	0.773263	0.465092	0.762731	0.464812	1.12958	0.641149	0.807247	0.36345	0.412222	0.382915	0.0270166	0.349619	0.572788	0.344735	-0.461503	0.488267	0.501503	0.36901	0.311495	0.452157	0.67776	0.185464	3.6544	0.000257789	0.00240131
FAM163A	4.89352e-09	3.61601e-08	-1.09421	0.399091	-0.775357	0.322974	-0.947705	0.470269	-0.954238	0.470482	1.24012	0.645574	-0.417818	0.353366	-0.877938	0.396678	-1.01958	0.371447	-1.10408	0.362238	-0.999311	0.50706	-0.243297	0.262132	-0.232687	0.327966	-0.646267	0.179482	-3.60073	0.000317322	0.0027787
FAM3A	1.32105e-11	1.8421e-10	-0.931872	0.280624	-1.53779	0.350819	-0.563705	0.325522	-0.708199	0.463418	-1.61454	0.663326	-1.40699	0.390149	-0.815268	0.394283	-0.759497	0.361887	-1.45516	0.379072	0.0851219	0.483224	0.331934	0.366265	0.416862	0.454274	-0.748498	0.198384	-3.77298	0.00016131	0.00174015
FAM57A	7.81963e-09	5.45884e-08	2.05251	0.451242	0.293784	0.31438	0.0798152	0.454719	0.0424897	0.454638	0.688329	0.627402	1.17392	0.378289	0.818392	0.394398	0.239238	0.350841	1.38037	0.375167	-0.3981	0.486936	0.580981	0.370672	0.702692	0.462995	0.643386	0.188007	3.42214	0.000621297	0.00443916
FAM76A	8.00295e-08	4.38861e-07	-1.01189	0.395884	-0.791965	0.323402	0.210843	0.455394	-0.145809	0.454983	-0.282988	0.620544	-1.03227	0.371978	-0.620734	0.387905	-0.670968	0.359226	-1.8971	0.405304	-1.60621	0.542918	0.167263	0.364658	0.450377	0.455073	-0.61185	0.203884	-3.00097	0.00269122	0.0124991
FAM83E	1.86185e-08	1.17575e-07	-1.41405	0.413608	-0.689033	0.320885	-0.390098	0.457298	-0.221884	0.455479	-1.80048	0.673651	-0.879572	0.365984	-0.743611	0.391745	-0.551248	0.356127	-0.438065	0.341981	-0.429624	0.487574	-0.127512	0.364428	-0.420833	0.454365	-0.64142	0.184384	-3.47871	0.000503829	0.00380662
FAM98A	3.76924e-10	3.69789e-09	1.31241	0.408652	1.6317	0.355303	1.05358	0.473889	1.04454	0.473566	0.739917	0.628677	0.255308	0.351013	0.327202	0.381447	0.455095	0.354063	0.950439	0.356135	0.28533	0.485048	-0.0681287	0.364201	0.133373	0.449961	0.67268	0.185037	3.63537	0.000277577	0.00253446
FANCL	4.78062e-13	9.499e-12	1.49698	0.417878	2.07781	0.379269	0.946686	0.470236	0.935566	0.469877	0.84805	0.631639	0.786632	0.362764	0.546591	0.385908	0.21816	0.350633	0.975789	0.357086	-0.323713	0.485622	0.36337	0.366691	0.305417	0.452053	0.774163	0.186124	4.15938	3.19108e-05	0.000540538
FARP1	1.42284e-10	1.57761e-09	0.408476	0.269327	1.5014	0.349138	1.66816	0.356207	1.83533	0.510878	0.323532	0.620974	0.405869	0.353155	0.666833	0.389269	0.270811	0.351189	1.22494	0.367595	1.22726	0.51884	-0.542115	0.36983	-0.35476	0.452953	0.710386	0.220174	3.22647	0.00125327	0.00732525
FAS	4.40759e-13	8.80555e-12	1.52947	0.211341	0.5471	0.317964	0.119268	0.227523	0.164815	0.455088	1.03103	0.637529	1.23407	0.381178	1.01089	0.402291	0.60559	0.357462	1.35572	0.373916	0.39315	0.48684	0.296642	0.365832	1.06278	0.479852	0.78723	0.172798	4.55578	5.21927e-06	0.000151228
FAT1	3.60852e-10	3.55312e-09	1.04088	0.396988	0.559029	0.318184	0.290403	0.4561	0.281726	0.456012	0.42732	0.622337	1.45854	0.393007	0.735205	0.391461	1.02375	0.371621	1.00229	0.358104	1.11155	0.512593	0.142992	0.36451	0.261838	0.451369	0.706917	0.185229	3.81645	0.000135386	0.00154429
FBN1	1.33199e-10	1.48438e-09	0.789626	0.282099	1.15976	0.335001	0.642586	0.327607	1.14461	0.477282	0.261265	0.620336	1.43547	0.391718	0.540478	0.385754	0.447842	0.353922	1.03697	0.359473	-1.34797	0.525924	0.387701	0.367046	0.248622	0.451182	0.621214	0.18708	3.32059	0.000898275	0.00577983
FBP1	6.70575e-14	1.57106e-12	-0.903216	0.392	-0.386475	0.315445	-0.742065	0.464272	-0.751906	0.464527	-0.824725	0.630967	-0.990972	0.370272	-1.05058	0.404103	-0.491437	0.354798	-1.75866	0.396538	-0.165796	0.483723	-0.856315	0.378221	-1.30745	0.494728	-0.845408	0.186142	-4.54173	5.57949e-06	0.00015809
FBRS	6.78215e-09	4.81721e-08	-0.857927	0.390501	-1.52581	0.350262	-0.640569	0.461828	-0.672953	0.46257	0.303637	0.620756	-1.0276	0.371782	-0.97388	0.400657	-0.779948	0.362545	-1.14302	0.363911	0.141458	0.483539	0.0591168	0.364178	0.419036	0.454324	-0.619928	0.185501	-3.34191	0.000832033	0.00546724
FBXO21	5.07051e-09	3.73173e-08	-0.445468	0.220133	-0.715226	0.321494	-0.630084	0.267079	-0.922482	0.469459	-0.68125	0.627234	-1.01726	0.371351	-0.161985	0.37955	-0.503167	0.355047	-1.01834	0.358732	0.204287	0.484073	-0.710191	0.373873	-0.6698	0.461775	-0.607067	0.174184	-3.4852	0.000491773	0.0037582
FBXO40	6.27425e-09	4.50598e-08	-1.96572	0.445523	-1.16867	0.33533	-0.576999	0.460474	-0.595317	0.46085	-0.219672	0.619986	-0.581148	0.356846	-0.497222	0.384714	-0.057622	0.349675	-0.779873	0.350333	-0.813207	0.499078	-0.507631	0.36913	0.0658663	0.449587	-0.648778	0.18495	-3.50785	0.00045174	0.00353904
FCER1A	1.63413e-09	1.35618e-08	2.67096	0.496567	0.0497635	0.312958	0.428428	0.457851	0.493513	0.458906	0.404167	0.622	1.26171	0.382547	0.7032	0.39041	0.334337	0.352017	-0.0762991	0.338181	0.975159	0.505939	0.899971	0.379666	0.593225	0.459149	0.685652	0.201138	3.40886	0.000652349	0.00459236
FCER1G	2.66454e-15	8.56079e-14	1.58143	0.422427	1.24539	0.338255	0.461546	0.458369	0.480107	0.458677	0.522074	0.623906	0.958714	0.368983	0.352984	0.381857	0.23288	0.350776	1.47621	0.3802	0.410702	0.487185	1.10825	0.387455	1.39111	0.5004	0.865589	0.186565	4.6396	3.49082e-06	0.000112447
FCGR2B	5.63389e-11	6.80277e-10	1.70718	0.429565	0.513893	0.317374	0.35712	0.456863	0.286351	0.456058	0.102245	0.619323	0.998427	0.370575	0.436017	0.383386	0.224807	0.350696	0.999678	0.358002	0.430466	0.487591	1.2466	0.393416	1.24219	0.490506	0.723276	0.18551	3.89885	9.6649e-05	0.00121809
FCHSD2	0	0	2.22198	0.462896	1.55958	0.351841	0.829954	0.466666	0.867056	0.467752	0.92533	0.633993	1.3156	0.385287	0.668786	0.389329	0.684007	0.359599	1.3651	0.37439	0.683234	0.494417	0.950619	0.381426	1.04162	0.478691	1.10087	0.188278	5.84705	5.0038e-09	1.55324e-06
FCN1	1.9642e-10	2.07925e-09	1.87951	0.440018	0.0975882	0.313078	0.539523	0.459741	0.612141	0.461205	0.196095	0.619814	0.887444	0.366272	0.347812	0.381772	0.244793	0.350899	1.07607	0.361065	0.79945	0.498548	0.949865	0.381399	1.07447	0.480502	0.712762	0.185372	3.84504	0.000120532	0.00142562
FEV	2.05438e-10	2.15808e-09	-1.79982	0.435091	-1.58668	0.353128	-1.22069	0.480313	-0.939978	0.470019	-0.0331687	0.619159	-0.487847	0.354723	-0.378464	0.382292	0.0263412	0.349618	-0.715986	0.348433	-0.177229	0.483819	-0.499603	0.368974	-0.396955	0.453828	-0.692928	0.185374	-3.738	0.000185493	0.00191333
FGF13	8.16909e-10	7.35152e-09	0.879837	0.391217	1.07967	0.332141	0.177771	0.455166	0.142936	0.454968	0.767352	0.629392	1.26705	0.382814	0.952566	0.399741	0.422011	0.353441	1.2455	0.368553	1.5905	0.541816	-0.0386073	0.364139	-0.455483	0.4552	0.673152	0.185709	3.62478	0.000289213	0.00260563
FGF23	3.90867e-08	2.30782e-07	-0.825826	0.389482	-1.38758	0.344092	-0.60755	0.461108	-0.59108	0.460762	-0.386412	0.621755	-0.645393	0.358515	-0.577879	0.386721	-0.175515	0.35027	-1.01198	0.358482	-0.668164	0.493926	-0.21629	0.365026	-0.197825	0.450554	-0.624576	0.184352	-3.38796	0.00070414	0.00485364
FGF3	2.317e-10	2.39729e-09	-0.797827	0.388622	-1.11988	0.333554	0.293208	0.456129	0.306702	0.456272	-1.72022	0.669076	-0.933461	0.368001	-1.12434	0.407632	-0.942961	0.368367	-1.13888	0.363731	-0.768433	0.497386	-0.541929	0.369826	-0.561371	0.458147	-0.755231	0.185754	-4.06575	4.78781e-05	0.00072458
FGFBP1	1.76956e-08	1.12328e-07	-1.10887	0.399686	-1.26014	0.338836	-0.606287	0.461081	-0.584593	0.460629	-0.227389	0.620046	-0.630035	0.358101	-0.595453	0.387197	-0.561047	0.356359	-0.973059	0.356982	-0.411775	0.487207	0.0073025	0.364111	-0.0802277	0.449646	-0.613544	0.184392	-3.32738	0.000876656	0.00568274
FGL2	0	0	1.80062	0.43514	1.98297	0.373829	1.33214	0.485066	1.29621	0.483493	0.745026	0.628808	1.6634	0.405148	1.05498	0.404307	0.853092	0.365033	1.01787	0.358714	1.0974	0.511866	0.729042	0.374391	0.582762	0.458814	1.19092	0.189096	6.29794	3.01629e-10	1.65637e-07
FHL1	6.66134e-16	2.52396e-14	1.3032	0.188781	1.02125	0.33017	0.14185	0.203565	0.149357	0.455002	0.533292	0.624112	1.58569	0.400399	1.05453	0.404286	0.813572	0.363663	1.40763	0.376571	0.631604	0.492779	0.671496	0.37285	0.611767	0.459757	0.840586	0.170744	4.92308	8.51948e-07	4.19857e-05
FHL2	1.77636e-15	6.06168e-14	1.9362	0.443618	0.616621	0.319314	-0.313425	0.456345	-0.33349	0.456575	0.523229	0.623927	1.68851	0.406719	0.929548	0.398772	0.938513	0.368195	1.78877	0.398404	0.80427	0.498733	0.997331	0.383126	0.914262	0.472141	0.894535	0.204892	4.36589	1.26606e-05	0.00028684
FIG4	3.05866e-12	4.97905e-11	0.871672	0.390948	1.90444	0.36946	0.412367	0.457613	0.680434	0.462746	-0.509106	0.623673	0.864156	0.365427	0.549698	0.385987	0.855201	0.365108	1.14387	0.363948	0.570064	0.49099	0.638855	0.37203	0.615258	0.459874	0.77539	0.185929	4.17036	3.04118e-05	0.000528177
FKBP11	4.8539e-13	9.59255e-12	1.35414	0.290393	0.570251	0.318396	1.04262	0.335126	1.14977	0.477482	0.324706	0.620987	1.13168	0.376333	0.554121	0.386099	0.0665588	0.349699	1.21036	0.366923	-0.186044	0.483898	0.926216	0.380567	1.30776	0.494749	0.815041	0.180127	4.5248	6.04514e-06	0.000167176
FKBP3	1.68243e-12	2.92509e-11	0.386426	0.379292	1.67224	0.357303	1.05366	0.473892	0.917677	0.469307	1.01176	0.636857	0.729275	0.360944	0.534476	0.385605	0.7128	0.360445	1.36826	0.37455	-0.154567	0.483634	0.662713	0.372626	0.0934017	0.449709	0.763714	0.185601	4.11482	3.87484e-05	0.000623467
FKBP6	4.77191e-10	4.54292e-09	-1.6508	0.426312	-1.74248	0.360856	0.126435	0.45489	-0.0257836	0.454618	-0.57982	0.625013	-1.05516	0.37295	-0.517479	0.38519	-0.485383	0.354671	-1.242	0.368389	-0.227484	0.48432	-0.149138	0.364546	-0.198698	0.450563	-0.678323	0.185844	-3.64996	0.000262277	0.00242938
FLII	1.389e-11	1.91979e-10	1.24382	0.234439	0.330803	0.314771	0.776135	0.269172	1.05909	0.474087	0.615535	0.625755	0.979006	0.369789	0.730479	0.391303	0.406499	0.353166	1.46668	0.379688	0.706552	0.495196	0.340118	0.366372	0.162757	0.450203	0.758669	0.17525	4.32907	1.4974e-05	0.000322278
FLJ22184	7.7267e-10	7.01082e-09	-1.12289	0.400261	-1.47506	0.347942	-0.535354	0.459662	-0.501606	0.459048	-1.11848	0.640725	-0.883104	0.366113	-0.771533	0.392708	-0.470477	0.354367	-0.959348	0.356466	-0.112864	0.48336	-0.00810448	0.364111	0.0568393	0.449556	-0.669572	0.184958	-3.62014	0.000294447	0.00264041
FLNA	8.97775e-08	4.8547e-07	1.34951	0.237231	-0.0808907	0.313028	0.228665	0.263217	0.231638	0.455557	0.381358	0.621687	1.10069	0.374938	0.696442	0.390194	0.57423	0.356677	0.967616	0.356777	0.178427	0.48383	0.612842	0.371404	0.798817	0.466876	0.61658	0.17474	3.52856	0.000417828	0.00334843
FLRT1	5.36238e-13	1.0503e-11	-1.35117	0.410505	-1.01204	0.329868	-0.149617	0.455003	-0.0202572	0.454613	-1.19377	0.643672	-1.24722	0.381826	-0.952317	0.399731	-0.850328	0.364935	-1.47502	0.380136	-0.670804	0.494011	-0.120541	0.364394	-0.554404	0.457935	-0.808874	0.186138	-4.34557	1.38915e-05	0.000308071
FLRT3	3.83005e-12	6.11694e-11	1.57605	0.422131	1.4641	0.347449	1.74555	0.505777	1.79273	0.508432	1.38058	0.651742	0.609328	0.357558	0.483377	0.384398	0.310752	0.351689	0.599014	0.345354	0.0703173	0.483168	-0.181061	0.364752	-0.301364	0.451985	0.757498	0.213786	3.54325	0.000395232	0.00322107
FMO3	8.93621e-09	6.13587e-08	1.17749	0.284654	0.247462	0.313956	0.191092	0.322522	0.2569	0.455775	0.458643	0.622821	1.20908	0.379963	0.635631	0.388336	0.701764	0.360117	0.56041	0.344453	0.323211	0.485614	0.738232	0.374648	1.04294	0.478762	0.639768	0.178735	3.57942	0.000344363	0.0029243
FN1	8.11573e-13	1.51145e-11	0.751961	0.169646	1.2356	0.337873	0.779428	0.192188	0.855801	0.467418	0.923931	0.633949	1.04144	0.372365	0.230565	0.380183	0.230382	0.350751	1.02835	0.359129	-0.637044	0.492946	0.699768	0.373592	0.496437	0.456269	0.67445	0.167547	4.02544	5.68678e-05	0.000823868
FN3K	2.53695e-08	1.55385e-07	-1.5003	0.418053	-0.43487	0.316115	-0.477289	0.458629	-0.8139	0.466209	-0.593296	0.625288	-0.723469	0.360767	-0.168603	0.379602	0.0107855	0.349605	-1.46456	0.379574	-0.182671	0.483868	-0.759072	0.375243	-0.479855	0.455825	-0.628867	0.184721	-3.40441	0.000663075	0.00464775
FNBP1	2.27835e-09	1.83403e-08	1.30271	0.290579	1.37916	0.343732	0.656424	0.326817	0.797557	0.465753	-0.237006	0.620125	0.746532	0.361478	0.249122	0.380392	0.0553121	0.349669	1.13793	0.36369	-0.348826	0.486035	0.252678	0.36536	0.883624	0.47068	0.633327	0.179334	3.53155	0.00041313	0.00332464
FNDC8	4.21398e-11	5.25629e-10	-1.46305	0.416107	-1.30107	0.340478	-0.458638	0.458322	-0.257985	0.455785	-0.647147	0.626448	-1.08944	0.37444	-0.589875	0.387044	-0.616077	0.357733	-0.957382	0.356393	-0.653079	0.493445	-0.217872	0.36504	-0.462086	0.455366	-0.745424	0.18528	-4.02322	5.7407e-05	0.000826675
FNTA	1.4055e-09	1.1898e-08	1.10667	0.283988	2.37781	0.397575	0.731521	0.329012	0.706492	0.463376	0.760508	0.629211	0.656483	0.35882	0.788966	0.393326	0.0350307	0.34963	0.972675	0.356968	-0.538183	0.490132	-0.116941	0.364378	-0.326048	0.452413	0.617594	0.220316	2.80322	0.00505953	0.0196188
FOSL1	1.00433e-09	8.83549e-09	-1.17733	0.402555	-1.92986	0.37086	-1.78643	0.508074	-1.26035	0.481962	-0.312641	0.620853	-0.0590196	0.349678	-0.400149	0.382687	0.232424	0.350772	-0.56302	0.344512	-0.575726	0.491147	-0.21591	0.365023	-0.300425	0.45197	-0.671502	0.200522	-3.34876	0.000811728	0.00536131
FOXA2	1.10534e-12	2.00751e-11	-1.2449	0.237369	-1.33845	0.342016	-0.47942	0.266863	-0.330821	0.456543	-0.313855	0.620866	-1.16736	0.377981	-0.90945	0.397944	-0.579483	0.356805	-1.83898	0.401567	-1.34706	0.525868	0.354091	0.366561	-0.257368	0.451305	-0.810706	0.176827	-4.58475	4.5454e-06	0.000137461
FOXB1	6.88441e-08	3.82436e-07	-1.01808	0.396118	-1.44278	0.346499	-0.984298	0.47148	-0.806008	0.465988	-1.40417	0.652837	-0.259274	0.351057	-0.217634	0.380047	-0.275375	0.351242	-0.788617	0.350604	-0.330688	0.485733	-0.110499	0.364349	0.154056	0.450126	-0.601382	0.184386	-3.26153	0.00110812	0.00671114
FOXH1	1.10488e-09	9.62001e-09	-1.97407	0.446066	-1.41202	0.345148	-0.189444	0.455242	-0.649702	0.462033	-0.499981	0.623512	-1.03686	0.372171	-0.57134	0.386547	-0.456333	0.354087	-0.542769	0.34406	-0.211025	0.484142	-0.214512	0.365011	0.0257077	0.449485	-0.66021	0.185254	-3.56381	0.000365506	0.00304482
FOXL1	2.43937e-08	1.50245e-07	-0.708631	0.386072	-1.0705	0.331825	-0.161078	0.455066	-0.153299	0.455023	-1.64974	0.665206	-0.719145	0.360636	-0.95081	0.399667	-0.62309	0.357917	-1.40126	0.376241	-0.551564	0.490486	0.211378	0.364985	-0.105168	0.449774	-0.644864	0.18496	-3.48651	0.000489374	0.00374943
FOXO4	4.79039e-12	7.40321e-11	-1.67148	0.427496	-1.48542	0.34841	-0.275762	0.455953	-0.283433	0.456029	-1.0771	0.639182	-0.896918	0.366621	-0.516843	0.385175	-0.473075	0.354419	-1.31552	0.371916	0.34146	0.485911	-0.774348	0.375688	-0.24346	0.451112	-0.748105	0.185918	-4.02384	5.72557e-05	0.000826675
FOXRED2	4.86477e-09	3.59718e-08	-2.169	0.459185	-0.671531	0.32049	-0.733878	0.464062	-0.692326	0.463031	-0.095612	0.6193	-0.548681	0.356067	-0.129484	0.379327	-0.193121	0.35041	-1.08365	0.36138	-0.477497	0.488633	-0.568034	0.370385	-0.508631	0.456605	-0.653682	0.184965	-3.53408	0.000409191	0.00330911
FRMPD1	1.12905e-11	1.5934e-10	-1.1508	0.401425	-0.972966	0.328615	-0.228002	0.455527	-0.257119	0.455777	-0.888149	0.632836	-0.940238	0.368262	-0.899339	0.397533	-0.948178	0.36857	-1.50066	0.381527	-0.517074	0.489591	-0.492765	0.368842	-0.414269	0.454214	-0.789727	0.185618	-4.25458	2.09437e-05	0.000406605
FRZB	4.09531e-08	2.40252e-07	1.55169	0.297721	1.11069	0.333227	0.426673	0.323735	0.396301	0.457384	0.341149	0.621179	1.03848	0.372239	0.326183	0.381431	-0.00427728	0.349603	-0.109838	0.338309	-0.0940309	0.483264	0.9535	0.381528	0.948798	0.473841	0.606147	0.179115	3.38413	0.000714049	0.00490436
FSHB	3.13245e-09	2.43246e-08	-1.64564	0.426019	-0.698489	0.321103	-0.214496	0.455421	0.197396	0.455297	-0.725618	0.628315	-0.734073	0.361091	-1.29358	0.416498	-0.731277	0.361005	-0.724183	0.348668	-0.840025	0.500134	-0.441875	0.36792	-0.296421	0.451904	-0.685594	0.185109	-3.70373	0.00021245	0.00211044
FSTL1	0	0	2.71309	0.499914	1.42544	0.345734	0.957876	0.470601	0.996388	0.471889	0.682332	0.62726	1.82117	0.4153	1.0844	0.405695	0.761497	0.361951	1.26962	0.369694	0.279878	0.484973	0.409319	0.367382	0.347466	0.452812	1.0633	0.192263	5.53044	3.19427e-08	4.51158e-06
FTCD	5.48672e-13	1.06705e-11	-1.11646	0.399997	-0.975457	0.328693	-0.796285	0.465718	-0.805789	0.465982	-1.13291	0.641276	-0.872674	0.365734	-0.68523	0.389839	-0.361722	0.352427	-1.25608	0.369051	0.197447	0.484006	-0.560752	0.370227	-1.01145	0.47707	-0.782177	0.185361	-4.21975	2.44569e-05	0.000453434
FUT4	9.51866e-10	8.42118e-09	0.872117	0.281214	0.296451	0.314407	0.20936	0.322036	0.0315613	0.454624	0.519824	0.623865	0.789612	0.362862	1.00093	0.401846	0.391206	0.352904	1.39435	0.375884	0.537576	0.490116	0.656786	0.372476	1.11651	0.482892	0.649614	0.17909	3.62731	0.000286392	0.00259236
FUT8	1.46949e-12	2.59178e-11	1.05907	0.397695	0.921316	0.327027	0.560852	0.460152	0.552009	0.45998	0.825648	0.630993	0.678883	0.359451	1.20796	0.411882	0.475977	0.354478	0.848393	0.352537	0.373871	0.486479	0.892495	0.379414	1.13035	0.483697	0.797657	0.185279	4.30517	1.6686e-05	0.000344843
FUZ	0	0	-2.12281	0.456	-1.10802	0.333133	-0.70438	0.463324	-0.703825	0.46331	-1.206	0.644167	-1.39347	0.389414	-1.16863	0.40985	-0.947685	0.368551	-1.62987	0.38882	-0.341116	0.485905	-0.349942	0.366504	-0.154638	0.450131	-0.990172	0.187762	-5.27354	1.33818e-07	1.11021e-05
FXR2	8.06688e-13	1.5049e-11	-1.87084	0.311083	-2.1409	0.382984	-1.36199	0.344087	-1.55012	0.495401	-0.367477	0.621505	-0.852837	0.365024	-0.382799	0.38237	-0.454158	0.354044	-0.944056	0.355899	0.275863	0.484918	-0.107915	0.364338	0.748286	0.464778	-0.785386	0.248834	-3.15627	0.001598	0.00872547
FXYD5	8.30793e-11	9.72178e-10	1.36082	0.410974	0.772528	0.322902	0.595102	0.460846	0.635228	0.461709	-0.0537161	0.61919	1.24809	0.381869	0.439305	0.383453	0.416026	0.353334	1.16812	0.365016	-0.359083	0.486213	0.573555	0.370507	1.27039	0.492308	0.704151	0.18549	3.79617	0.000146947	0.00163256
FYCO1	4.41905e-09	3.29644e-08	0.611423	0.38362	1.06314	0.331573	1.34972	0.485849	1.36564	0.486566	0.0243159	0.61915	0.303752	0.351597	0.454269	0.383764	0.068983	0.349706	0.542291	0.34405	0.365834	0.486333	0.687329	0.373262	1.41994	0.50242	0.671326	0.184764	3.63342	0.000279693	0.00254978
FZD5	2.22045e-15	7.34887e-14	-1.08457	0.292645	-1.98632	0.374019	-1.11421	0.343004	-2.3183	0.54162	-0.436323	0.622472	-1.1821	0.378674	-0.464465	0.383982	-0.612108	0.35763	-0.941678	0.355811	-0.408238	0.487136	-0.495304	0.368891	-0.0332116	0.449497	-0.930408	0.181671	-5.1214	3.03283e-07	1.98719e-05
FZD6	4.44089e-16	1.74273e-14	1.13964	0.400957	0.778132	0.323045	0.642344	0.461868	0.620592	0.461388	1.33737	0.649781	1.2587	0.382397	0.869645	0.396352	0.435454	0.353688	0.871114	0.353306	0.319234	0.485551	1.41282	0.401361	1.6725	0.52149	0.926432	0.18658	4.96532	6.85871e-07	3.56282e-05
G0S2	0	0	-0.531469	0.381864	-1.20648	0.336752	-1.96881	0.518831	-1.9656	0.518635	-1.2013	0.643976	-1.92468	0.422314	-0.908851	0.397919	-0.995375	0.370451	-1.52492	0.382861	0.403003	0.487032	-0.301497	0.365888	0.23712	0.451028	-0.976645	0.227123	-4.30008	1.70736e-05	0.000350968
G6PC	1.24345e-11	1.7383e-10	-1.29968	0.408053	-1.5092	0.349496	-0.878963	0.468111	-0.879917	0.46814	-1.40491	0.652872	-0.947832	0.368557	-0.564712	0.386373	0.270369	0.351183	-0.838986	0.352224	0.855768	0.500769	-0.615123	0.371458	-0.933514	0.473082	-0.725673	0.190744	-3.80443	0.00014213	0.00159467
GAB2	1.60598e-08	1.03015e-07	1.84917	0.438124	0.000798668	0.312916	0.717936	0.463659	0.681824	0.462779	-0.26192	0.620342	1.05331	0.37287	0.639778	0.388457	0.912934	0.36722	1.43179	0.377834	0.307751	0.485374	0.2694	0.365531	-0.32242	0.452348	0.627689	0.185566	3.38257	0.000718114	0.00492361
GABBR2	8.06041e-08	4.41371e-07	-1.18088	0.203618	-1.06595	0.331669	-0.485132	0.230393	-0.603175	0.461015	-0.20239	0.619858	-0.344968	0.352172	-0.730377	0.3913	-0.301009	0.351561	-1.0055	0.358229	-0.903996	0.502783	0.240096	0.365239	-0.191571	0.450486	-0.612135	0.171431	-3.57074	0.000355976	0.00298577
GABRR2	9.0903e-09	6.22332e-08	-1.32603	0.409298	-1.38798	0.344109	-0.607555	0.461108	-0.710127	0.463465	-0.10711	0.619341	-0.481347	0.354588	-0.68992	0.389987	-0.3579	0.352368	-0.934128	0.355535	-0.0131349	0.48305	-0.104376	0.364323	-0.361783	0.453092	-0.619406	0.184593	-3.35551	0.000792174	0.00527766
GAD1	6.66134e-16	2.52396e-14	-1.55894	0.243936	-1.38252	0.343875	-0.696428	0.269899	-1.40344	0.488298	-0.812313	0.630617	-1.42946	0.391385	-0.68612	0.389867	-0.513031	0.355261	-1.9545	0.409075	-0.401384	0.487	-0.229669	0.365143	-0.359414	0.453045	-0.978234	0.177541	-5.5099	3.59045e-08	4.65226e-06
GAL3ST1	0	0	-1.42834	0.41433	-0.526459	0.317593	-0.653698	0.462124	-0.624242	0.461467	-1.2804	0.647281	-1.47167	0.393748	-1.25388	0.414325	-0.51437	0.35529	-1.48228	0.380528	-1.16414	0.515365	-0.544942	0.369889	-0.722621	0.463762	-0.951585	0.186878	-5.09201	3.54295e-07	2.22051e-05
GALK1	0	0	-0.947787	0.393544	-0.838154	0.324638	-0.52907	0.459545	-0.69141	0.463009	-1.64297	0.664842	-1.46337	0.393279	-0.814879	0.394268	-0.368338	0.352531	-2.17527	0.42427	-0.616836	0.492334	-0.677516	0.373006	-0.801734	0.467001	-0.939282	0.187031	-5.02208	5.11152e-07	2.89212e-05
GALNT1	0	0	1.18272	0.234822	1.65114	0.356258	1.32566	0.280191	1.5978	0.497839	1.34817	0.650266	1.44836	0.392436	0.978588	0.400862	0.974781	0.36962	1.73273	0.394949	0.293225	0.48516	0.917821	0.380276	1.03214	0.478177	1.21684	0.178904	6.80162	1.03451e-11	1.98833e-08
GALNT7	0	0	1.18085	0.402707	1.47139	0.347776	1.46004	0.490968	1.44557	0.490276	1.23815	0.645492	1.38404	0.388903	0.960441	0.400078	0.578833	0.356789	1.41891	0.377158	0.117575	0.483386	0.668334	0.372769	0.899929	0.471452	1.06732	0.187707	5.6861	1.29973e-08	2.62815e-06
GALR3	1.47103e-08	9.53035e-08	-1.10845	0.399669	-0.491491	0.316996	-0.293637	0.456133	-0.238507	0.455614	-0.0347069	0.61916	-0.584111	0.35692	-1.17019	0.40993	-0.695055	0.359919	-0.898823	0.354269	-1.49057	0.535008	-0.383884	0.366989	-0.407261	0.454056	-0.656559	0.18475	-3.55377	0.000379744	0.00312577
GAR1	1.6403e-10	1.78275e-09	0.285528	0.377976	1.49292	0.348751	0.922363	0.469456	0.838574	0.466914	0.281132	0.620525	0.703909	0.36018	0.822759	0.39456	0.117784	0.349903	1.03137	0.359249	0.249187	0.484574	0.565635	0.370333	1.05949	0.47967	0.71059	0.185066	3.83965	0.000123208	0.00144255
GARS	4.44089e-16	1.74273e-14	0.578188	0.382861	1.41509	0.345282	0.79564	0.465701	0.734206	0.46407	0.979294	0.635753	1.18118	0.378631	0.855571	0.395804	0.990405	0.370249	1.45364	0.378991	0.805536	0.498782	0.663513	0.372646	0.383033	0.453528	0.919668	0.186392	4.93405	8.05412e-07	4.00345e-05
GART	1.03486e-06	4.28612e-06	-0.197948	0.176556	0.872437	0.325598	0.224605	0.206685	1.33632	0.485252	2.70054	0.736121	0.78936	0.362854	0.931955	0.398873	0.712274	0.360429	1.20129	0.366509	-1.04571	0.509283	0.531621	0.369612	0.799681	0.466913	0.644178	0.224636	2.86766	0.00413526	0.0168687
GATA4	6.41049e-08	3.59013e-07	-0.943169	0.393381	-0.658853	0.32021	-0.337111	0.456618	-0.0926525	0.454758	-1.28814	0.647615	-0.901103	0.366777	-0.60576	0.387482	-0.478914	0.354538	-1.12407	0.363091	-0.540154	0.490184	-0.64007	0.37206	-0.233621	0.450982	-0.652275	0.184349	-3.53827	0.000402762	0.00327028
GATM	1.69664e-09	1.40593e-08	-0.412639	0.268543	-0.800779	0.323633	-0.38891	0.323387	-0.448348	0.458158	-0.875842	0.632463	-0.619098	0.357812	-1.0268	0.40301	-0.713148	0.360455	-1.42764	0.377616	0.029763	0.483068	-0.551362	0.370025	-0.426772	0.454504	-0.637551	0.178625	-3.56921	0.000358057	0.00299428
GBAS	4.48508e-12	7.01025e-11	0.55049	0.382261	1.04611	0.330997	1.14561	0.47732	1.08348	0.474975	1.0725	0.639014	0.627527	0.358035	0.873854	0.396517	0.408983	0.353209	1.05923	0.360373	0.533517	0.490011	0.601189	0.371132	0.29869	0.451941	0.764683	0.184832	4.13718	3.51604e-05	0.000580902
GBP2	0	0	2.06467	0.452057	0.837865	0.32463	0.837294	0.466877	1.03783	0.473328	0.545751	0.624346	1.00231	0.370734	0.834804	0.395012	0.505035	0.355087	2.16848	0.423787	0.31455	0.485478	0.652648	0.26531	0.657595	0.326845	0.935687	0.181243	5.1626	2.43545e-07	1.66187e-05
GCA	5.21361e-13	1.02481e-11	0.660525	0.384815	1.17937	0.335728	0.742978	0.464295	0.34497	0.456712	0.616946	0.625786	0.738839	0.361238	1.01014	0.402257	0.443858	0.353846	1.18576	0.365806	0.774391	0.497606	1.04676	0.385005	0.689187	0.462487	0.803673	0.18537	4.33551	1.45426e-05	0.000317623
GCDH	1.02042e-10	1.17039e-09	-1.14904	0.283837	-0.1575	0.313338	-0.243213	0.322232	-0.209189	0.455382	-0.253094	0.620263	-0.974826	0.369622	-0.789996	0.393363	-0.564358	0.356438	-1.1255	0.363152	-1.04954	0.509471	-0.894422	0.379479	-1.23775	0.490225	-0.722325	0.1794	-4.02633	5.66546e-05	0.000821813
GCK	1.47629e-11	2.02262e-10	-1.05143	0.397397	-1.06021	0.331473	-0.433921	0.457934	-0.45429	0.458253	-1.11501	0.640594	-0.765384	0.362075	-0.774305	0.392805	-0.787546	0.362794	-1.2786	0.370124	-0.710533	0.495332	-0.389583	0.367075	-0.167612	0.450247	-0.757182	0.18509	-4.09089	4.29716e-05	0.000670068
GEMIN7	8.92637e-10	7.94872e-09	-0.906916	0.392125	-0.743991	0.322188	-0.52714	0.459509	-0.601824	0.460986	-0.449881	0.622682	-1.35606	0.387407	-0.958571	0.399997	-0.606954	0.357497	-1.16202	0.364746	-1.66787	0.547327	0.124671	0.364414	-0.0575397	0.449559	-0.737764	0.185628	-3.97443	7.05478e-05	0.000956187
GFPT1	4.44089e-15	1.34797e-13	0.727159	0.273376	0.418454	0.315879	1.02858	0.334465	1.13301	0.476835	1.20474	0.644116	1.21135	0.380072	0.95985	0.400052	0.874506	0.3658	1.62503	0.388539	0.808119	0.498881	0.40795	0.36736	0.236	0.451013	0.866244	0.180055	4.811	1.50178e-06	6.20736e-05
GFRA4	9.17044e-14	2.08192e-12	-1.8119	0.435828	-1.2765	0.339487	-1.26741	0.48226	-1.15614	0.47773	0.0853563	0.619267	-0.832652	0.364317	-0.598956	0.387293	-0.384729	0.352796	-1.00863	0.358351	-0.818706	0.499292	-0.376636	0.366882	-0.47631	0.455732	-0.840118	0.186028	-4.51609	6.29919e-06	0.000172958
GH1	1.14465e-09	9.92174e-09	-0.666603	0.192555	-1.07503	0.331981	-0.297028	0.229559	-0.168042	0.455107	-0.772009	0.629516	-0.822287	0.36396	-1.09948	0.406419	-0.685292	0.359636	-1.32565	0.372416	-0.660327	0.493675	-0.505488	0.369088	-0.0479215	0.44953	-0.671937	0.171547	-3.91693	8.96834e-05	0.00114484
GHR	1.35627e-09	1.15346e-08	-0.316098	0.378333	-0.683101	0.32075	-0.324195	0.456467	-0.300888	0.456209	-0.765581	0.629345	-1.08492	0.374241	-0.734768	0.391447	-0.348343	0.352223	-1.2119	0.366993	0.112658	0.483359	-1.31864	0.396757	-0.674656	0.461952	-0.654763	0.184814	-3.54282	0.000395877	0.00322405
GHSR	2.18939e-08	1.36223e-07	-1.03954	0.396936	-1.34412	0.342252	0.0291939	0.454621	0.0110018	0.454608	-1.06003	0.638562	-0.912753	0.367213	-0.497162	0.384712	-0.466807	0.354293	-1.55071	0.384297	-0.381417	0.486618	0.199894	0.364893	-0.678327	0.462086	-0.650988	0.185334	-3.51252	0.000443875	0.00349165
GIMAP4	0	0	1.83151	0.437031	2.66236	0.41632	0.464883	0.458424	0.504222	0.459094	0.519119	0.623852	1.14402	0.376898	0.55971	0.386243	0.141972	0.350039	1.2669	0.369564	0.673672	0.494104	0.697096	0.373521	1.10812	0.482409	0.969866	0.205428	4.7212	2.34459e-06	8.29382e-05
GIMAP6	1.33594e-10	1.48726e-09	1.26876	0.40662	2.02295	0.376101	1.30005	0.48366	1.2278	0.480605	0.460568	0.622852	0.818436	0.363829	0.191146	0.379792	-0.251214	0.350968	0.812027	0.351346	-0.0749728	0.483184	0.126127	0.364421	0.276954	0.451595	0.678522	0.200155	3.38998	0.000698975	0.00482959
GIPR	5.6186e-09	4.09397e-08	-1.90409	0.44157	-1.30769	0.340747	-0.535736	0.459669	-0.487315	0.458799	-1.29715	0.648006	-0.629393	0.358084	-0.607353	0.387527	-0.448832	0.353941	-1.00793	0.358324	-0.490162	0.488931	0.699791	0.373593	-0.27409	0.451551	-0.672871	0.187936	-3.58031	0.000343181	0.00291691
GJA8	5.66007e-09	4.11601e-08	-1.45472	0.415677	-1.05713	0.331369	-0.0352741	0.454628	-0.0671158	0.454686	-0.821715	0.630882	-0.834356	0.364376	-0.563037	0.38633	-0.475289	0.354464	-0.853924	0.352723	-0.186917	0.483906	-0.665978	0.372709	-0.475238	0.455704	-0.645608	0.184614	-3.49706	0.000470412	0.00364815
GK	2.8646e-12	4.69094e-11	-0.655974	0.172411	-0.456174	0.316434	-0.567393	0.206035	-0.829294	0.466647	-0.733009	0.628501	-0.985422	0.370048	-0.929559	0.398773	-0.572952	0.356646	-1.55778	0.384694	-0.146517	0.483575	-0.865677	0.378525	-1.12428	0.483343	-0.758715	0.169176	-4.48477	7.29918e-06	0.000191276
GKN1	5.64825e-08	3.20905e-07	-1.03458	0.396746	-1.13009	0.33392	0.114996	0.454841	-0.0843948	0.454732	-0.241413	0.620162	-0.979009	0.36979	-1.01342	0.402404	-0.210273	0.35056	-0.878449	0.353558	-0.994486	0.506834	-0.26014	0.365435	-0.336316	0.452601	-0.613394	0.184696	-3.3211	0.00089665	0.00577632
GLI3	1.73195e-14	4.65297e-13	-1.45304	0.415591	-1.36685	0.343208	-0.350408	0.456779	-0.37867	0.457143	-0.483915	0.623237	-0.874968	0.365817	-0.70991	0.390627	-0.64972	0.358634	-1.13782	0.363685	-0.663493	0.493776	-1.07809	0.386238	-0.675741	0.461991	-0.850797	0.185979	-4.57469	4.76922e-06	0.000142115
GLIPR1	3.36844e-09	2.60101e-08	1.54732	0.243825	0.874076	0.325645	0.0956011	0.263237	0.0630559	0.454677	-0.0484874	0.61918	1.09951	0.374886	0.39347	0.382563	0.328433	0.351933	1.15429	0.364405	-0.56765	0.490923	0.673967	0.372914	1.21814	0.488996	0.634089	0.180256	3.51772	0.000435277	0.00344991
GLRX5	1.33391e-08	8.72566e-08	-0.589474	0.383114	-0.107754	0.313114	-0.48086	0.45869	-0.545555	0.459856	-0.928447	0.634092	-1.23231	0.381092	-0.407327	0.382822	-0.315761	0.351757	-1.69982	0.392958	-0.61457	0.492266	-0.600747	0.371122	-0.660215	0.46143	-0.663209	0.184891	-3.58702	0.00033448	0.00288068
GLUL	4.13958e-12	6.56292e-11	0.951656	0.227349	0.829623	0.324405	0.0529275	0.26299	0.117447	0.454851	0.534121	0.624128	1.22273	0.380624	1.07517	0.405256	0.378625	0.352696	1.45608	0.379121	0.258038	0.484684	0.74525	0.374847	0.557429	0.458027	0.693224	0.175233	3.95602	7.62103e-05	0.00100326
GMDS	2.52379e-10	2.56796e-09	1.56619	0.302007	0.996794	0.329373	0.68107	0.327696	0.687396	0.462912	-0.069462	0.619224	0.429414	0.353576	0.503421	0.384858	0.513889	0.355279	1.60271	0.387249	0.000891962	0.483046	0.22363	0.258658	0.187949	0.323019	0.642432	0.173999	3.69215	0.000222363	0.00216578
GMFG	2.84439e-13	5.82014e-12	1.83052	0.43697	1.36669	0.343201	0.538258	0.459717	0.564373	0.460222	0.259381	0.620319	1.10328	0.375054	0.342388	0.381685	0.0616343	0.349685	1.07199	0.360897	-0.126518	0.48344	0.869304	0.378644	1.42706	0.502924	0.793809	0.186413	4.25834	2.05955e-05	0.000404506
GNAI2	4.13269e-12	6.56215e-11	0.588525	0.383093	0.209564	0.313662	0.24451	0.455665	0.148714	0.454998	0.441284	0.622549	1.68108	0.406252	1.52194	0.430061	0.657493	0.358848	1.2089	0.366856	0.768773	0.497398	0.990425	0.38287	1.27043	0.492311	0.810227	0.186501	4.34436	1.39681e-05	0.000308285
GNAI3	7.54952e-15	2.16026e-13	1.05958	0.230052	1.32959	0.341648	0.709905	0.267819	0.710435	0.463473	1.75203	0.670868	1.4622	0.393213	0.824524	0.394626	0.521554	0.355449	1.48584	0.380721	-0.24455	0.484518	0.417359	0.367511	0.32595	0.452412	0.864886	0.176314	4.90539	9.32422e-07	4.48029e-05
GNB1	1.51656e-13	3.28032e-12	1.04686	0.231843	0.704617	0.321245	0.147607	0.26335	0.107208	0.45481	1.02053	0.637161	1.22664	0.380815	1.23996	0.413576	1.11502	0.375579	1.55624	0.384607	0.984559	0.506373	0.733418	0.374513	0.453993	0.455163	0.847576	0.176391	4.80509	1.5468e-06	6.32223e-05
GNB2	3.93194e-09	2.96936e-08	0.956093	0.393839	0.5214	0.317504	0.553286	0.460005	0.520164	0.459381	0.488054	0.623307	0.81596	0.363744	1.04842	0.404002	0.447506	0.353916	1.0133	0.358534	1.11685	0.512866	0.461003	0.368255	0.040958	0.449513	0.668561	0.184513	3.62338	0.000290777	0.00261563
GNB3	1.37446e-13	3.00847e-12	-2.00381	0.448012	-1.36877	0.34329	-0.323655	0.456461	-0.319288	0.456411	-0.879949	0.632587	-0.788466	0.362824	-0.746835	0.391854	-0.73412	0.361093	-0.961576	0.35655	-0.265626	0.484782	-0.941492	0.381102	-0.390969	0.453698	-0.829227	0.186079	-4.45633	8.33762e-06	0.000211783
GNG12	2.81553e-13	5.78262e-12	0.576512	0.382824	0.777357	0.323025	0.942147	0.470089	0.962695	0.47076	1.40692	0.652966	0.762489	0.361982	0.834111	0.394986	0.694248	0.359896	1.0122	0.358491	1.34809	0.525931	0.537449	0.369733	1.1216	0.483187	0.875855	0.185603	4.71897	2.3704e-06	8.33135e-05
GNG7	1.9984e-15	6.73572e-14	-1.35846	0.410859	-0.789123	0.323328	-0.872933	0.467929	-0.982229	0.47141	-1.41623	0.653403	-1.05876	0.373104	-1.54488	0.431519	-1.25482	0.382203	-1.30089	0.371201	0.131678	0.483473	-0.221683	0.365072	-0.449884	0.455061	-0.921894	0.186896	-4.93266	8.11168e-07	4.01476e-05
GNL3	5.88352e-12	8.80764e-11	2.07957	0.453061	0.879747	0.325807	0.51719	0.459327	-0.0650187	0.454681	0.545236	0.624336	1.10298	0.37504	0.857809	0.395891	0.542887	0.355932	1.29315	0.370825	0.440341	0.487801	0.429664	0.367713	0.256767	0.451296	0.757014	0.185892	4.07232	4.65462e-05	0.000711898
GNMT	1.77636e-15	6.06168e-14	-1.02875	0.396523	-1.40192	0.34471	-1.01096	0.472389	-0.775471	0.465152	-0.251544	0.620249	-1.17468	0.378324	-1.07422	0.405211	-0.887979	0.366291	-1.0137	0.35855	-0.852775	0.500648	-0.39853	0.367212	-0.53373	0.45732	-0.895905	0.186212	-4.81121	1.50016e-06	6.20736e-05
GNPAT	1.27022e-09	1.08786e-08	0.410622	0.379666	1.35168	0.342568	0.819565	0.466369	0.731907	0.464012	1.18598	0.643359	0.495113	0.354875	1.01974	0.40269	0.621685	0.35788	0.913736	0.354798	0.127143	0.483444	0.47701	0.368546	0.0478148	0.44953	0.685681	0.184657	3.71327	0.0002046	0.00205169
GNPTAB	2.68674e-14	7.01233e-13	0.409756	0.300657	1.14263	0.334374	0.503379	0.329438	1.2259	0.480527	0.693429	0.627524	1.09684	0.374767	0.708551	0.390583	0.604361	0.35743	1.41353	0.376877	0.439758	0.487789	0.102601	0.259124	-0.161661	0.319398	0.639391	0.17475	3.6589	0.000253305	0.00238153
GOLGA3	5.10703e-15	1.52905e-13	1.73022	0.430919	0.84662	0.324872	0.860751	0.467564	0.864315	0.467671	-0.143689	0.619502	1.20343	0.379691	0.499161	0.384758	0.759861	0.361899	1.55273	0.384411	0.770936	0.497478	0.919378	0.38033	0.479076	0.455805	0.8949	0.186596	4.79592	1.61933e-06	6.43257e-05
GORASP2	1.51177e-09	1.27095e-08	0.980682	0.22957	0.440785	0.316202	0.956712	0.273203	1.28149	0.48286	0.690737	0.62746	0.405234	0.353143	0.958643	0.400001	0.324763	0.351881	1.05055	0.36002	0.826085	0.499581	-0.0108529	0.364112	0.0247624	0.449484	0.67098	0.174694	3.84089	0.000122589	0.00143815
GP9	2.70481e-08	1.64565e-07	-1.00208	0.395517	-0.9521	0.327964	-0.515585	0.459298	-0.249058	0.455705	-1.06105	0.638598	-0.542712	0.355928	-1.1188	0.40736	-0.635221	0.35824	-0.793913	0.35077	-0.3525	0.486099	-0.417425	0.367512	0.419638	0.454338	-0.612647	0.184425	-3.32193	0.000893961	0.00576898
GPC3	1.50433e-10	1.6513e-09	-0.427401	0.379938	-1.00869	0.329759	-0.648399	0.462004	-0.619308	0.46136	-0.705578	0.627818	-0.785094	0.362714	-0.160598	0.37954	-0.484611	0.354656	-1.50534	0.381783	-0.0880099	0.483237	-0.721839	0.374192	-0.9728	0.475057	-0.687105	0.184847	-3.71716	0.000201477	0.00203453
GPC4	9.4591e-14	2.12985e-12	1.35502	0.291237	0.874905	0.325668	0.752111	0.33028	1.17341	0.478408	0.718573	0.628139	0.672704	0.359275	0.857818	0.395891	0.572096	0.356625	1.22577	0.367633	0.533479	0.49001	0.27659	0.365607	0.069243	0.4496	0.779115	0.179467	4.34128	1.41655e-05	0.00031175
GPER	1.37665e-11	1.90993e-10	-0.899188	0.280966	-0.73614	0.321996	-0.468397	0.332366	-0.815199	0.466246	-1.22366	0.644891	-0.921903	0.367559	-0.540198	0.385747	-0.42879	0.353565	-0.758987	0.349695	0.166696	0.48373	-1.13416	0.388525	-0.194463	0.450517	-0.667281	0.178941	-3.72906	0.000192194	0.00196488
GPI	5.18432e-11	6.30845e-10	0.749434	0.387203	-0.0720713	0.313005	0.869958	0.467839	1.16203	0.47796	0.78179	0.629778	0.435395	0.353687	1.62735	0.436899	0.918201	0.367419	1.53558	0.383452	1.36601	0.527031	0.183701	0.364771	0.434795	0.454694	0.787722	0.186084	4.23315	2.3044e-05	0.000437078
GPNMB	0	0	1.74726	0.431929	1.09159	0.332555	0.397589	0.457402	0.388461	0.457275	0.458669	0.622822	1.0154	0.371274	0.744608	0.391779	0.599335	0.357302	1.47261	0.380007	1.16936	0.515646	0.909163	0.379979	1.75213	0.527986	0.982693	0.187508	5.24082	1.59866e-07	1.25413e-05
GPR126	0	0	1.26312	0.406361	0.988128	0.329096	0.28613	0.456056	0.300999	0.45621	0.796875	0.630189	2.15101	0.43855	1.06463	0.404759	1.08418	0.374208	1.56649	0.385185	1.0605	0.510011	0.35252	0.366539	0.84519	0.468912	0.989175	0.187938	5.26329	1.41498e-07	1.14912e-05
GPR143	1.67659e-08	1.07107e-07	0.375509	0.379131	0.146446	0.313281	1.06754	0.474392	0.709857	0.463459	1.16949	0.642702	0.616937	0.357756	0.488462	0.384513	0.645038	0.358506	0.918538	0.35497	-0.215959	0.484194	1.18151	0.390535	0.613575	0.459817	0.623168	0.184258	3.38204	0.000719489	0.00492705
GPR15	4.72294e-10	4.50483e-09	-0.7192	0.386359	-0.904167	0.326517	-0.530477	0.459571	-0.480657	0.458686	0.621164	0.625876	-0.883905	0.366142	-1.26271	0.414803	-0.877785	0.365919	-1.21302	0.367045	-1.28737	0.522296	-0.238468	0.365223	-0.193041	0.450502	-0.706706	0.185451	-3.81074	0.000138553	0.00156712
GPR21	1.57294e-09	1.31633e-08	-1.25169	0.405841	-1.45675	0.34712	-1.03199	0.473122	-1.00798	0.472286	-0.060496	0.619203	-0.510155	0.355198	-0.667162	0.389279	-0.36291	0.352445	-0.905448	0.354503	-0.430878	0.4876	-0.0653588	0.364193	0.0222288	0.44948	-0.664567	0.184885	-3.59448	0.000325042	0.00282258
GPR3	2.9356e-09	2.29746e-08	-2.33359	0.470903	-1.53955	0.350901	-1.36369	0.486478	-1.40157	0.488211	0.339241	0.621156	-0.253073	0.350988	-0.501945	0.384823	-0.136749	0.350008	-0.952028	0.356194	-0.180584	0.483849	0.177608	0.364728	0.30282	0.45201	-0.654152	0.238662	-2.74092	0.00612678	0.0224314
GPR31	3.81567e-10	3.73344e-09	-1.62761	0.424999	-1.58663	0.353125	-0.740072	0.46422	-0.701754	0.46326	-0.105591	0.619335	-0.420999	0.353423	-0.915079	0.398174	-0.680515	0.359498	-1.23252	0.367946	-0.260142	0.484711	0.192243	0.364834	0.26974	0.451486	-0.681589	0.185786	-3.66867	0.000243815	0.00231986
GPR37	7.59566e-11	8.93588e-10	1.47895	0.295037	0.484225	0.316877	0.151747	0.321815	0.216595	0.455438	0.642642	0.626348	1.17103	0.378153	0.943642	0.399363	0.926337	0.367728	0.859654	0.352916	0.40711	0.487113	0.229981	0.365146	1.06598	0.480029	0.729018	0.179545	4.06037	4.89952e-05	0.000737614
GPR56	3.63067e-11	4.567e-10	-0.0735956	0.269982	0.677847	0.320632	0.973986	0.333145	1.05852	0.474066	0.798871	0.630244	0.815744	0.363737	0.732796	0.391381	0.233684	0.350784	1.26252	0.369356	1.14765	0.514483	0.251715	0.36535	1.28087	0.492987	0.707015	0.179339	3.94235	8.06878e-05	0.00105022
GPS1	5.56128e-10	5.1962e-09	0.020415	0.376394	-1.12048	0.333576	-0.220398	0.455467	-0.223691	0.455493	-1.17707	0.643003	-1.17681	0.378425	-0.65071	0.388781	-0.789086	0.362845	-1.41325	0.376863	-0.569837	0.490983	-0.481898	0.368637	-0.322324	0.452347	-0.685246	0.185106	-3.70192	0.000213973	0.00211449
GPT	4.27934e-10	4.13557e-09	-1.65129	0.42634	-0.130318	0.313205	0.0727838	0.4547	-0.073725	0.454702	-1.68323	0.667028	-1.0265	0.371736	-1.53677	0.431002	-0.559141	0.356313	-1.09385	0.361807	-0.154627	0.483635	-0.537212	0.369728	-0.463499	0.455402	-0.708119	0.185744	-3.81235	0.000137654	0.00156242
GPX7	3.06422e-14	7.84839e-13	1.76905	0.433231	1.5993	0.353733	1.68722	0.502575	1.64536	0.500331	0.476985	0.623121	0.695765	0.35994	0.605708	0.387481	0.317716	0.351784	0.999164	0.357982	-0.251792	0.484606	0.250963	0.365343	0.0866672	0.449675	0.820271	0.197213	4.15931	3.19204e-05	0.000540538
GREB1	2.45115e-07	1.19385e-06	-0.578623	0.221291	-0.752018	0.322386	-0.13402	0.263098	-0.460211	0.458348	-1.34021	0.649908	-1.2639	0.382657	-1.10446	0.40666	-0.241142	0.350861	-1.22966	0.367813	-0.19833	0.484014	-0.633318	0.371895	0.0903248	0.449693	-0.625242	0.174709	-3.57877	0.000345214	0.00292936
GRHPR	9.43626e-09	6.42017e-08	-0.746992	0.223643	-0.446569	0.316288	-0.129799	0.263082	-0.115445	0.454842	-1.166	0.642564	-1.09631	0.374744	-0.902752	0.397672	-0.207343	0.350533	-0.849916	0.352588	-0.155943	0.483645	-0.863865	0.378466	-0.936434	0.473226	-0.611091	0.174384	-3.50428	0.000457835	0.00358192
GRIK4	1.3132e-07	6.84509e-07	-1.19762	0.403434	-0.685118	0.320796	-0.377479	0.457127	-0.247006	0.455687	-0.107593	0.619342	-0.944586	0.368431	-1.0829	0.405624	-0.641894	0.35842	-1.08954	0.361626	-0.568797	0.490955	-0.393147	0.367129	0.346878	0.452801	-0.619403	0.184753	-3.35261	0.000800545	0.00531378
GRIN1	9.89126e-10	8.71573e-09	-0.943199	0.17659	-1.45473	0.34703	-0.218544	0.20389	-0.638167	0.461774	-0.558064	0.624583	-0.366444	0.352501	-0.697161	0.390216	-0.48043	0.354569	-0.828411	0.351877	-0.417555	0.487324	-0.380889	0.366945	-0.686527	0.462389	-0.647279	0.168508	-3.84123	0.000122422	0.00143815
GRM1	2.36247e-08	1.45918e-07	-1.12957	0.239092	-0.84187	0.324741	-0.4325	0.265502	-0.613147	0.461227	-0.783163	0.629815	-0.682525	0.359556	-0.960407	0.400076	-0.546812	0.356023	-1.04561	0.35982	-0.378213	0.486558	0.0251792	0.364122	-0.554844	0.457948	-0.679545	0.17504	-3.88223	0.000103504	0.00127387
GRM2	2.72013e-10	2.74461e-09	-1.07594	0.39836	-0.787203	0.323279	-0.179024	0.455174	-0.220641	0.455469	-0.522594	0.623915	-0.949001	0.368602	-1.26255	0.414794	-0.992272	0.370325	-1.04579	0.359827	-1.88674	0.563995	-0.0709163	0.364208	-0.0375077	0.449506	-0.748959	0.18587	-4.02948	5.59012e-05	0.000817149
GRM3	7.60466e-09	5.32229e-08	-0.528242	0.381799	-1.09129	0.332545	-0.851442	0.467289	-0.696163	0.463124	7.4395e-05	0.619139	-0.525808	0.355544	-1.13162	0.407991	-0.823576	0.364004	-1.08665	0.361505	-0.516857	0.489585	-0.16148	0.364621	0.224074	0.450861	-0.631391	0.184677	-3.4189	0.000628745	0.00447574
GRN	6.97866e-07	3.01777e-06	1.01873	0.228793	0.587304	0.318726	1.33768	0.281147	1.43276	0.48967	0.408324	0.622059	0.396836	0.352999	0.435437	0.383374	0.0518668	0.349661	0.60161	0.345417	-0.0119336	0.483049	0.145939	0.364527	0.851695	0.469207	0.638439	0.174459	3.65954	0.000252673	0.00238153
GRPEL1	1.28431e-12	2.29836e-11	-1.27345	0.287801	-0.952453	0.327975	-0.836211	0.330906	-0.936554	0.469908	-0.779071	0.629705	-1.29159	0.384055	-0.771548	0.392708	-0.388833	0.352864	-0.784413	0.350473	0.146171	0.483572	-0.583514	0.370729	-0.661023	0.461459	-0.788166	0.179514	-4.39056	1.13061e-05	0.000265003
GSG1	8.10175e-08	4.42896e-07	-1.43768	0.414804	-0.780462	0.323105	-0.141957	0.454963	-0.201437	0.455325	-0.519642	0.623862	-0.760159	0.361908	-0.770474	0.392671	-0.831657	0.364283	-1.25607	0.369051	-0.580018	0.491267	0.140366	0.364496	-0.0555122	0.449552	-0.619621	0.184834	-3.35231	0.000801392	0.00531435
GSTA1	2.44826e-12	4.06982e-11	-0.29629	0.269043	-0.879343	0.325795	-0.477759	0.326852	-0.96449	0.470819	-0.914976	0.633666	-0.879759	0.365991	-0.892043	0.39724	-0.506644	0.355122	-1.38844	0.37558	0.12762	0.483447	-0.464754	0.368322	-0.73378	0.464199	-0.676175	0.178989	-3.77774	0.000158259	0.00171946
GSTA3	2.92049e-09	2.28727e-08	-0.809754	0.388985	-0.708607	0.321338	-1.32831	0.484897	-0.928141	0.469639	-0.955382	0.634961	-0.974716	0.369618	-0.831377	0.394883	-0.275602	0.351245	-1.33034	0.372648	-0.128627	0.483453	0.103563	0.36432	0.398072	0.453852	-0.639965	0.18495	-3.46021	0.000539749	0.00399768
GSTM5	2.31335e-08	1.43206e-07	-0.813645	0.389104	-0.630446	0.319601	-0.612892	0.461222	-0.874	0.467961	-0.16727	0.61963	-0.729033	0.360936	-1.35471	0.419955	-0.679037	0.359456	-1.13998	0.363779	-1.38014	0.527907	0.321565	0.366132	0.512184	0.456704	-0.632417	0.185326	-3.41245	0.000643806	0.00455483
GTF2A2	2.84336e-08	1.72327e-07	0.67052	0.385069	1.18777	0.336044	0.616904	0.461308	1.01145	0.472406	0.0410675	0.619169	0.165657	0.350197	0.599094	0.387297	0.0703877	0.34971	0.778391	0.350287	0.319798	0.48556	1.0396	0.384728	0.55055	0.457819	0.604985	0.184217	3.28409	0.00102314	0.00634338
GTF2E1	1.22347e-13	2.70492e-12	2.60633	0.49149	1.18864	0.336076	1.39208	0.487773	1.11922	0.476309	1.02978	0.637485	0.846049	0.364784	0.469502	0.384091	0.472021	0.354398	1.56588	0.38515	0.138718	0.48352	-0.278391	0.365627	-0.192257	0.450493	0.840832	0.229973	3.65622	0.000255962	0.00239363
GTF3C3	1.65283e-11	2.23112e-10	1.38807	0.412312	0.566784	0.31833	1.67196	0.501751	1.309	0.484049	1.09047	0.639675	0.479744	0.354555	0.914868	0.398166	0.523492	0.355492	0.699323	0.347963	-0.398163	0.486937	0.601311	0.371135	0.658368	0.461364	0.764024	0.185302	4.12314	3.7375e-05	0.00060791
GUCA1B	1.1818e-08	7.86055e-08	-0.712433	0.386175	-1.09774	0.33277	-0.165186	0.45509	-0.21165	0.4554	-0.650285	0.626519	-0.822962	0.363983	-0.587341	0.386975	-1.00764	0.370953	-1.13817	0.3637	-0.91244	0.503146	-0.0781338	0.364229	-0.0926882	0.449705	-0.643574	0.184687	-3.48467	0.000492745	0.00376199
GUCA2A	3.77542e-10	3.70065e-09	-2.07114	0.452492	-1.46862	0.347652	-1.04416	0.473552	-1.29106	0.483271	-0.49724	0.623465	-0.543608	0.355949	-0.613276	0.387693	-0.146449	0.350067	-0.69402	0.347815	-0.486203	0.488837	0.25753	0.365408	0.172991	0.450298	-0.68805	0.195413	-3.52101	0.000429912	0.00341913
GUCY1A3	0	0	1.35543	0.410712	1.70768	0.359082	1.34475	0.485627	1.4166	0.488911	0.748385	0.628895	0.60972	0.357568	0.465878	0.384012	0.792385	0.362954	0.86484	0.353092	0.528978	0.489894	0.718263	0.374093	0.849372	0.469101	0.948701	0.186506	5.08671	3.64329e-07	2.24676e-05
GUCY1B3	1.33227e-15	4.67698e-14	0.771161	0.278192	1.29988	0.340429	1.01645	0.338008	0.499081	0.459003	0.834875	0.631257	0.800009	0.363207	0.652056	0.388822	1.03871	0.372249	1.21918	0.367328	0.817558	0.499247	0.386891	0.367034	0.168174	0.450252	0.81012	0.179792	4.50589	6.60967e-06	0.000177262
GYPA	3.47722e-13	7.04939e-12	-1.09034	0.200047	-1.49127	0.348676	-0.644359	0.233361	-0.731382	0.463998	-0.457232	0.622799	-1.09257	0.374578	-0.500955	0.3848	-0.171672	0.350241	-1.98988	0.411437	-0.774279	0.497602	-0.182066	0.364759	0.220079	0.450812	-0.774941	0.172938	-4.48104	7.42815e-06	0.00019268
GYPC	7.34479e-09	5.17005e-08	0.477604	0.380816	1.37836	0.343698	0.122828	0.454874	0.169927	0.455118	0.139753	0.619482	1.20513	0.379773	0.568829	0.386481	0.296522	0.351503	0.927333	0.355288	-0.108387	0.483335	0.647868	0.372253	1.15335	0.485052	0.619861	0.184924	3.35198	0.000802359	0.00531771
GYS2	4.35922e-11	5.42459e-10	-0.911405	0.392278	-0.712277	0.321425	-1.19605	0.479312	-1.17338	0.478407	0.376639	0.621625	-0.482883	0.35462	-0.90146	0.397619	-0.849605	0.36491	-0.526047	0.343699	-1.30427	0.523293	-1.04412	0.384902	-0.652159	0.461143	-0.789764	0.18535	-4.26092	2.03585e-05	0.000402011
GZMA	4.44089e-16	1.74273e-14	2.27799	0.466882	1.07831	0.332094	0.860029	0.467543	0.738025	0.464168	0.184841	0.619739	1.01621	0.371307	0.421076	0.383087	0.300717	0.351557	1.33918	0.373087	0.388073	0.486743	1.02447	0.384147	0.828559	0.46817	0.884485	0.186722	4.7369	2.17014e-06	7.84127e-05
GZMK	8.04283e-11	9.4216e-10	1.65404	0.426497	0.408817	0.315745	0.68023	0.462742	0.759908	0.464737	0.343816	0.621211	0.843734	0.364703	0.297805	0.381016	0.34277	0.35214	1.0648	0.360601	0.185594	0.483894	0.868144	0.378606	1.06592	0.480026	0.710498	0.185043	3.83964	0.000123215	0.00144255
H2AFY	6.66134e-16	2.52396e-14	0.86823	0.226179	0.978092	0.328776	0.940093	0.271907	1.17973	0.478659	0.727826	0.62837	1.44939	0.392494	1.0366	0.403458	0.996518	0.370497	1.46668	0.379688	0.220824	0.484246	0.266052	0.365495	-0.199759	0.450575	0.852437	0.176225	4.83722	1.31669e-06	5.6869e-05
HAAO	0	0	-1.77763	0.433747	-1.27678	0.339498	-1.09447	0.475381	-1.16226	0.477969	-1.20747	0.644227	-1.55773	0.398733	-0.773968	0.392793	-0.926341	0.367728	-1.82223	0.400505	-0.21581	0.484192	-1.13486	0.388554	-1.54902	0.511866	-1.21335	0.189451	-6.40459	1.50779e-10	1.08674e-07
HADH	1.13471e-08	7.57482e-08	-0.895428	0.227186	-0.666248	0.320373	-0.49573	0.265054	-0.475737	0.458603	-0.613308	0.625708	-0.925793	0.367707	-0.472372	0.384154	-0.0532192	0.349664	-1.21138	0.36697	-0.0435778	0.483093	-0.767401	0.375485	-0.423426	0.454425	-0.612931	0.1743	-3.51653	0.000437219	0.00346054
HAGH	1.47393e-12	2.59544e-11	-0.909999	0.39223	-1.13761	0.334192	-0.51255	0.459243	-0.500115	0.459022	-1.32299	0.64914	-1.11547	0.375599	-0.922806	0.398493	0.112047	0.349875	-1.41591	0.377001	0.00717047	0.483047	-0.794424	0.376287	-0.894999	0.471217	-0.783013	0.185789	-4.21453	2.50295e-05	0.000461086
HAO2	1.02274e-10	1.17183e-09	-0.78821	0.388334	-0.287706	0.31432	-0.378684	0.457143	-0.366182	0.456979	-0.993481	0.636231	-0.914751	0.367288	-0.840975	0.395245	-0.392229	0.352921	-1.76053	0.396653	-0.156159	0.483647	-0.665861	0.372706	-1.20037	0.487896	-0.717033	0.185339	-3.86878	0.000109383	0.00132501
HAP1	1.52346e-09	1.27882e-08	-0.961205	0.278868	-1.04667	0.331015	-0.412178	0.324013	-0.545289	0.45985	-0.67638	0.627119	-0.405105	0.353141	-0.758466	0.392253	-0.490296	0.354774	-0.787331	0.350564	-0.570795	0.49101	-0.414831	0.36747	-0.830669	0.468263	-0.666042	0.178434	-3.73271	0.000189433	0.00193837
HARS2	9.01945e-13	1.66006e-11	1.53028	0.419648	1.56114	0.351915	2.3464	0.543568	2.39634	0.547071	1.00069	0.636477	0.145582	0.350062	-0.12999	0.37933	0.520622	0.355428	0.933905	0.355527	-0.330429	0.485729	-0.0487895	0.364156	0.616917	0.459929	0.837166	0.256776	3.26029	0.00111298	0.00673039
HBQ1	2.79505e-11	3.6217e-10	-0.676169	0.385215	-1.06186	0.33153	0.135504	0.454932	0.0700517	0.454693	-1.31508	0.648791	-1.32217	0.385628	-1.25078	0.414158	-0.618377	0.357793	-1.35583	0.373922	-0.862892	0.50106	-0.39961	0.367229	-0.214109	0.45074	-0.746461	0.185806	-4.01742	5.8839e-05	0.000839766
HCK	5.98364e-10	5.5437e-09	1.19277	0.403223	1.03187	0.330521	0.480994	0.458692	0.445273	0.45811	-0.375224	0.621606	0.824929	0.364051	0.336765	0.381595	0.311574	0.3517	1.27869	0.370128	0.14495	0.483563	0.745461	0.374853	1.00553	0.476757	0.663301	0.184985	3.58569	0.000336182	0.00288715
HCLS1	0	0	2.48804	0.482391	1.10939	0.333181	0.654544	0.462144	0.635575	0.461716	0.30249	0.620743	1.3729	0.388305	0.797795	0.393644	0.772421	0.362301	1.9433	0.408333	0.820347	0.499356	0.509516	0.369167	1.02224	0.477645	1.04404	0.188496	5.53878	3.04585e-08	4.44618e-06
HCP5	1.48972e-09	1.25433e-08	1.63688	0.425522	1.43199	0.346022	0.82104	0.466411	0.344562	0.456707	0.293508	0.62065	0.230371	0.350751	-0.147945	0.379448	-0.395021	0.352968	1.44701	0.378638	-0.0912622	0.483251	0.998122	0.191929	0.694906	0.231816	0.641168	0.190659	3.36291	0.000771247	0.00518062
HDAC1	7.42406e-12	1.08047e-10	0.907733	0.392153	1.35317	0.342631	1.04489	0.473578	0.82923	0.466645	0.626401	0.62599	0.851587	0.36498	0.887877	0.397073	0.354555	0.352316	0.939997	0.35575	0.460624	0.488247	0.307577	0.365961	0.239694	0.451062	0.745276	0.184976	4.02904	5.60062e-05	0.000817149
HDAC2	9.20849e-10	8.17309e-09	0.519999	0.381632	1.65623	0.356509	0.291849	0.456115	0.552297	0.459985	0.523643	0.623934	1.1406	0.376741	0.626435	0.388069	0.482145	0.354605	0.660657	0.346912	0.43822	0.487756	0.643297	0.372139	0.450442	0.455074	0.690658	0.184859	3.73614	0.000186865	0.0019189
HDAC6	1.5099e-14	4.0965e-13	-1.10237	0.235942	-0.857485	0.325175	-0.278977	0.263475	-0.479717	0.45867	-1.26408	0.646584	-1.06537	0.373389	-0.558284	0.386207	-0.127667	0.349956	-1.33853	0.373055	-0.0898961	0.483245	-1.45784	0.403655	-1.28413	0.493199	-0.80774	0.176184	-4.58464	4.54775e-06	0.000137461
HDHD3	7.06506e-09	4.99555e-08	-0.987606	0.394981	-0.494884	0.317052	-0.630047	0.461594	-0.639181	0.461797	-0.983288	0.635887	-0.934927	0.368057	-0.390864	0.382515	-0.201898	0.350485	-1.15344	0.364368	0.250484	0.48459	-0.802637	0.376536	-0.573536	0.458523	-0.629713	0.184367	-3.41555	0.000636533	0.00452001
HEATR1	0	0	1.6812	0.303841	2.09412	0.380223	1.5183	0.349188	2.00199	0.520875	0.726164	0.628328	0.946004	0.368486	0.990046	0.401364	0.783635	0.362666	1.66683	0.390991	-0.065707	0.483152	0.229178	0.365138	0.407401	0.454059	1.10884	0.200524	5.52969	3.20803e-08	4.51158e-06
HECW1	3.79987e-10	3.7213e-09	-0.752423	0.275359	-0.95448	0.328037	-0.519302	0.325574	-0.70459	0.463329	0.200578	0.619845	-0.511374	0.355224	-0.521481	0.385287	-0.234873	0.350796	-1.15166	0.364289	-0.167865	0.48374	-0.978758	0.382441	-1.16902	0.485989	-0.651441	0.178831	-3.64278	0.000269705	0.00248422
HEMK1	4.62866e-10	4.43415e-09	-0.963516	0.228114	-0.963176	0.328308	-0.0667628	0.264566	-0.057473	0.454665	-1.59571	0.662335	-1.60567	0.401604	-1.42982	0.424378	-0.747825	0.361518	-2.01395	0.413061	-0.33721	0.48584	-0.0869869	0.364258	0.125458	0.449904	-0.7855	0.202786	-3.87354	0.000107265	0.00130775
HEXB	6.88338e-15	1.99038e-13	1.2915	0.407671	2.16748	0.384571	1.43772	0.489904	1.2501	0.481531	0.757758	0.629139	0.635731	0.358254	0.536011	0.385643	0.487445	0.354714	1.25454	0.368979	0.332924	0.48577	-0.287626	0.365729	0.340675	0.452683	0.842277	0.194417	4.33233	1.47537e-05	0.000320414
HGFAC	5.39045e-08	3.07371e-07	-1.01338	0.39594	-1.30775	0.34075	-0.28952	0.456091	-0.219215	0.455458	-1.20762	0.644233	-0.761319	0.361945	-0.62142	0.387925	-0.469184	0.354341	-0.629829	0.346114	-0.7672	0.49734	0.0600912	0.36418	-0.0727104	0.449614	-0.60395	0.184323	-3.27659	0.0010507	0.00647258
HHAT	8.94174e-13	1.64852e-11	1.01545	0.396018	1.09622	0.332717	0.770795	0.465026	0.778012	0.46522	0.493813	0.623406	1.1619	0.377726	0.426873	0.383202	0.52713	0.355573	0.845898	0.352454	0.630057	0.492732	1.00483	0.383405	0.450924	0.455086	0.78638	0.185133	4.24765	2.16028e-05	0.000415898
HIC2	4.79386e-09	3.55192e-08	-0.500011	0.192209	-2.19245	0.386074	-0.172391	0.229576	-0.379137	0.457149	-2.37788	0.711515	-0.88023	0.366008	-0.398737	0.38266	-0.312174	0.351708	-1.19727	0.366326	0.362137	0.486267	-0.111964	0.364355	-0.416513	0.454266	-0.654984	0.211382	-3.09858	0.0019445	0.0099973
HIF1A	3.30691e-09	2.5589e-08	0.62873	0.384031	0.261094	0.314073	0.0596233	0.454669	0.0686622	0.45469	0.74174	0.628724	1.32828	0.385946	0.91813	0.3983	0.670966	0.359226	1.80737	0.399568	0.892769	0.502305	0.440712	0.26305	0.02267	0.323993	0.631067	0.179477	3.51614	0.000437875	0.00346336
HIF3A	2.03171e-13	4.28492e-12	-1.26738	0.235728	-1.60501	0.354008	-0.684471	0.269495	-0.99583	0.47187	-0.1824	0.619723	-0.586167	0.356971	-0.634701	0.388308	-0.25482	0.351007	-1.09558	0.361879	-0.235381	0.484409	-0.790851	0.376179	-0.293612	0.451858	-0.774557	0.175587	-4.41125	1.02776e-05	0.000247953
HIST1H1B	2.26796e-09	1.82835e-08	-0.793946	0.388506	-0.163344	0.31337	-0.887455	0.468369	-0.900342	0.468766	-1.6308	0.66419	-0.581535	0.356856	-1.51782	0.4298	-0.611558	0.357616	-1.32397	0.372332	-0.875328	0.501574	0.158925	0.364605	-0.348659	0.452835	-0.73353	0.185393	-3.95663	7.60152e-05	0.00100184
HIST1H2BB	2.76723e-10	2.78446e-09	-0.536363	0.381965	-0.507701	0.317268	-0.341124	0.456666	-0.434004	0.457935	-0.875644	0.632457	-0.898657	0.366686	-0.93556	0.399023	-0.506679	0.355122	-1.00793	0.358324	-0.862375	0.501039	-1.19751	0.391231	-1.4156	0.502114	-0.780544	0.185351	-4.21118	2.54042e-05	0.000465385
HIST1H2BL	1.18791e-10	1.336e-09	-1.52947	0.419604	-0.852327	0.325031	-0.486931	0.458793	-0.512107	0.459235	-0.452985	0.622731	-0.706088	0.360245	-0.77414	0.392799	-0.647067	0.358561	-1.16675	0.364956	-0.495835	0.489067	-0.520922	0.369395	-0.09779	0.449732	-0.709261	0.184903	-3.83584	0.000125134	0.00145322
HIST1H3I	3.95563e-07	1.82012e-06	-0.836014	0.389801	-1.31936	0.341225	-0.279952	0.455994	-0.222236	0.455481	-0.776673	0.62964	-0.886047	0.36622	-1.1076	0.406812	-0.607662	0.357515	-1.52108	0.382649	-0.743438	0.49648	0.785268	0.376012	0.450744	0.455082	-0.604284	0.201547	-2.99822	0.0027156	0.0125823
HIST1H4B	2.00304e-09	1.63275e-08	-1.44869	0.415367	-0.632286	0.31964	-0.303508	0.456237	-0.332458	0.456563	-0.823765	0.63094	-0.480178	0.354564	-0.87807	0.396683	-0.440822	0.353789	-1.27591	0.369995	-0.595983	0.491722	-0.68769	0.373272	-0.448689	0.455031	-0.698934	0.184793	-3.78226	0.000155411	0.00170192
HIST1H4D	1.38885e-09	1.17843e-08	-1.28397	0.407321	-1.20228	0.336592	-0.294825	0.456145	-0.936895	0.469919	-1.34327	0.650045	-0.840762	0.364599	-0.539561	0.385731	-0.606786	0.357492	-0.515987	0.343487	0.117858	0.483388	-0.184324	0.364775	-0.478779	0.455797	-0.669797	0.18464	-3.62759	0.000286075	0.00259153
HLA-A	0	0	1.81986	0.254072	2.46611	0.403256	0.733557	0.268061	0.771529	0.465046	1.22143	0.644799	1.07445	0.373783	0.511676	0.385052	0.393054	0.352935	1.67423	0.391429	0.576398	0.491166	0.469411	0.139472	0.812121	0.177146	0.995369	0.182143	5.46475	4.63553e-08	5.62705e-06
HLA-B	0	0	2.42022	0.275796	2.67378	0.417098	1.05497	0.273705	1.06223	0.4742	1.03443	0.637648	0.885355	0.366195	0.37656	0.382259	0.270864	0.351189	1.69001	0.39237	0.256322	0.484662	0.480259	0.368606	0.152245	0.450111	1.05283	0.250234	4.20738	2.58353e-05	0.000468448
HLA-C	0	0	2.18587	0.230323	2.36996	0.397075	1.05172	0.236974	1.01145	0.472406	0.960067	0.635115	0.732926	0.361056	0.308082	0.381162	0.193464	0.350413	1.661	0.390646	0.477052	0.488622	0.355785	0.13885	0.456474	0.172498	0.960458	0.219438	4.37689	1.20382e-05	0.000278764
HLA-DMA	0	0	2.74578	0.502532	1.60918	0.354209	0.946487	0.470229	1.01666	0.472586	0.791281	0.630036	0.735483	0.361135	0.56445	0.386367	0.500609	0.354992	1.58449	0.386206	0.522009	0.489715	0.848781	0.218288	0.928688	0.273059	1.03474	0.177634	5.8251	5.708e-09	1.61518e-06
HLA-DMB	0	0	1.24579	0.405574	2.00512	0.375084	0.852578	0.467323	0.817071	0.466299	0.902308	0.633271	0.907291	0.367008	0.528527	0.385458	0.416844	0.353348	1.43661	0.378088	0.398088	0.486936	0.970472	0.144652	1.12966	0.182942	0.992293	0.166155	5.97211	2.34205e-09	9.31329e-07
HLA-DPA1	0	0	2.29043	0.272897	1.65645	0.356519	0.830988	0.269601	0.885267	0.468302	0.255198	0.620281	1.46428	0.39333	0.718214	0.390898	0.735622	0.361139	1.70697	0.393388	0.8324	0.499831	0.867976	0.169322	1.02239	0.213622	1.13572	0.164565	6.90136	5.15077e-12	1.18797e-08
HLA-DPB1	0	0	2.23948	0.464134	1.44208	0.346468	0.767837	0.464947	1.04746	0.47367	0.718444	0.628136	1.01822	0.37139	0.524075	0.38535	0.471836	0.354394	1.31417	0.37185	0.353659	0.486119	0.68599	0.168316	0.727976	0.213518	0.906865	0.17056	5.31698	1.05505e-07	9.89171e-06
HLA-DQB1	0	0	1.20777	0.161207	1.50775	0.349429	0.431826	0.175045	0.757709	0.464679	0.353739	0.621332	1.08097	0.374068	0.540373	0.385751	0.29767	0.351518	1.42405	0.377427	0.89299	0.502314	0.452885	0.151444	0.462955	0.186367	0.754448	0.152041	4.96212	6.97288e-07	3.60589e-05
HLA-DRA	0	0	2.33228	0.333986	1.53636	0.350752	1.15108	0.337743	1.11362	0.476098	0.923513	0.633935	1.03386	0.372045	0.560729	0.38627	0.406918	0.353173	1.59987	0.387086	0.516908	0.489587	0.98394	0.17117	0.867392	0.210476	1.08928	0.167105	6.51851	7.10101e-11	7.44444e-08
HLA-DRB1	2.22045e-16	9.10383e-15	1.83675	0.19568	1.50036	0.349091	1.12721	0.214052	1.43459	0.489756	0.846116	0.631583	0.7339	0.361086	0.495327	0.38467	0.501092	0.355002	1.47682	0.380233	0.59954	0.491825	0.401083	0.261659	0.5232	0.335539	1.00621	0.166845	6.0308	1.63146e-09	7.23614e-07
HLA-E	0	0	2.18218	0.265751	1.87247	0.367718	1.21193	0.277226	1.18091	0.478706	0.801455	0.630315	0.94518	0.368454	0.391287	0.382523	0.277432	0.351267	1.66748	0.391029	0.54454	0.490299	0.503125	0.213093	0.580225	0.265246	1.02137	0.188252	5.42552	5.7785e-08	6.40747e-06
HLA-F	0	0	1.80067	0.25541	2.64917	0.415424	0.682129	0.268506	0.947691	0.470268	0.839017	0.631377	0.787304	0.362786	0.145331	0.37943	0.0800948	0.349742	1.53122	0.38321	0.250114	0.484585	0.75377	0.265529	0.619039	0.325418	0.930655	0.212424	4.38111	1.18075e-05	0.000274525
[truncated: 1,098 more rows]

## Sheet: S. Table 4
																							S. Table 4 - Overlap_Tub_Glo
[truncated: 2,249 more rows]
[truncated: 13 more columns]

## Sheet: S. Table 5
S. Table 5 -Tub_Glo_common GO
[truncated: 232 more rows]

## Sheet: S. Table 6
S. Table 6 - Tub_Glo_Tubuniq GO
[truncated: 318 more rows]

[truncated: 6 more sheets: S. Table 7, S. Table 8, S. Table 9, S. Table 10, S. Table 11, S. Table 12]
